# Supplementary material for: Targeting TRIP13 in favorable histology Wilms tumor with nuclear export inhibitors synergizes with doxorubicin
Source: Commun Biol. 2024 Apr 8;7:426. doi: 10.1038/s42003-024-06140-6 (PMC11001930; doi:10.1038/s42003-024-06140-6)
Supplement: Supplementary file 5 — Supplementary Data 8 [file 42003_2024_6140_MOESM5_ESM.xlsx]

## Sheet: Fig 2A
Name	X1	X2	Group	Primary Diagnosis	Sub Diagnosis
TARGET-50-CAAAAC	1.74152	1.55516	TARGET	Wilms tumor	FHWT
TARGET-50-CAAAAH	2.52774	0.213101	TARGET	Wilms tumor	DAWT
TARGET-50-CAAAAJ	1.78997	-1.46202	TARGET	Wilms tumor	FHWT
TARGET-50-CAAAAL	1.27554	3.23283	TARGET	Wilms tumor	FHWT
TARGET-50-CAAAAM	1.89582	-4.33836	TARGET	Wilms tumor	DAWT
TARGET-50-CAAAAO	1.58299	2.60373	TARGET	Wilms tumor	FHWT
TARGET-50-CAAAAP	0.540176	1.30039	TARGET	Wilms tumor	DAWT
TARGET-50-CAAAAQ	1.7709	-0.0125536	TARGET	Wilms tumor	FHWT
TARGET-50-CAAAAQ	-2.50837	-4.15266	TARGET	Normal	Normal
TARGET-50-CAAAAR	2.1973	-2.4344	TARGET	Wilms tumor	FHWT
TARGET-50-CAAAAR	-2.89903	-4.16999	TARGET	Normal	Normal
TARGET-50-CAAAAS	0.805817	0.574782	TARGET	Wilms tumor	FHWT
TARGET-50-PADXAY	1.45714	1.37891	TARGET	Wilms tumor	DAWT
TARGET-50-PADZUB	1.07265	1.00967	TARGET	Wilms tumor	FHWT
TARGET-50-PAEAFB	0.651438	-0.382724	TARGET	Wilms tumor	FHWT
TARGET-50-PAEBXA	-0.0950638	-0.46425	TARGET	Wilms tumor	FHWT
TARGET-50-PAECJB	1.86293	-1.77727	TARGET	Wilms tumor	FHWT
TARGET-50-PAJLIP	1.91984	0.253403	TARGET	Wilms tumor	DAWT
TARGET-50-PAJLKC	2.20863	2.3532	TARGET	Wilms tumor	DAWT
TARGET-50-PAJLKR	1.80886	1.73851	TARGET	Wilms tumor	FHWT
TARGET-50-PAJLLF	1.94924	0.0546025	TARGET	Wilms tumor	DAWT
TARGET-50-PAJLNJ	1.09556	-1.48183	TARGET	Wilms tumor	FHWT
TARGET-50-PAJLPX	1.0771	-0.349893	TARGET	Wilms tumor	DAWT
TARGET-50-PAJLSP	0.613503	1.83928	TARGET	Wilms tumor	FHWT
TARGET-50-PAJLTH	1.05957	2.07048	TARGET	Wilms tumor	FHWT
TARGET-50-PAJLTI	0.647403	-1.94504	TARGET	Wilms tumor	FHWT
TARGET-50-PAJLUJ	1.73696	-2.2463	TARGET	Wilms tumor	FHWT
TARGET-50-PAJLWT	1.20142	-0.804776	TARGET	Wilms tumor	FHWT
TARGET-50-PAJMEL	2.09127	-3.2203	TARGET	Wilms tumor	FHWT
TARGET-50-PAJMEN	1.38341	2.63224	TARGET	Wilms tumor	FHWT
TARGET-50-PAJMEP	0.535163	1.33919	TARGET	Wilms tumor	FHWT
TARGET-50-PAJMFU	1.39127	2.87849	TARGET	Wilms tumor	DAWT
TARGET-50-PAJMFY	1.69288	3.26381	TARGET	Wilms tumor	FHWT
TARGET-50-PAJMIZ	0.901646	3.09512	TARGET	Wilms tumor	FHWT
TARGET-50-PAJMJT	2.23806	-0.848514	TARGET	Wilms tumor	FHWT
TARGET-50-PAJMKI	0.629768	1.96481	TARGET	Wilms tumor	DAWT
TARGET-50-PAJMKJ	0.302703	-0.5944	TARGET	Wilms tumor	FHWT
TARGET-50-PAJMKN	1.83407	-0.614004	TARGET	Wilms tumor	FHWT
TARGET-50-PAJMLI	1.14269	-0.997432	TARGET	Wilms tumor	DAWT
TARGET-50-PAJMLZ	1.08893	2.08659	TARGET	Wilms tumor	DAWT
TARGET-50-PAJMMY	1.40239	0.203016	TARGET	Wilms tumor	FHWT
TARGET-50-PAJMRL	2.02302	2.25696	TARGET	Wilms tumor	DAWT
TARGET-50-PAJMSE	1.14214	2.37518	TARGET	Wilms tumor	FHWT
TARGET-50-PAJMUF	1.75908	-1.2929	TARGET	Wilms tumor	FHWT
TARGET-50-PAJMVC	1.92543	-3.29563	TARGET	Wilms tumor	DAWT
TARGET-50-PAJMVU	2.23429	2.46089	TARGET	Wilms tumor	DAWT
TARGET-50-PAJMXF	1.67616	2.51451	TARGET	Wilms tumor	FHWT
TARGET-50-PAJNAV	2.21499	-1.00629	TARGET	Wilms tumor	FHWT
TARGET-50-PAJNBN	1.98834	3.16946	TARGET	Wilms tumor	FHWT
TARGET-50-PAJNCC	2.31129	0.0221206	TARGET	Wilms tumor	FHWT
TARGET-50-PAJNCJ	-0.104008	0.864399	TARGET	Wilms tumor	FHWT
TARGET-50-PAJNCZ	0.477979	-1.06259	TARGET	Wilms tumor	FHWT
TARGET-50-PAJNDU	2.14037	-0.243928	TARGET	Wilms tumor	FHWT
TARGET-50-PAJNEC	1.36309	0.919568	TARGET	Wilms tumor	FHWT
TARGET-50-PAJNGH	-0.0663489	0.275741	TARGET	Wilms tumor	FHWT
TARGET-50-PAJNGH	0.756889	1.58953	TARGET	Wilms tumor	FHWT
TARGET-50-PAJNJJ	2.5106	-0.523172	TARGET	Wilms tumor	FHWT
TARGET-50-PAJNLT	2.13941	0.926752	TARGET	Wilms tumor	FHWT
TARGET-50-PAJNNC	0.426202	-0.233152	TARGET	Wilms tumor	FHWT
TARGET-50-PAJNNR	0.956538	0.886422	TARGET	Wilms tumor	DAWT
TARGET-50-PAJNRH	1.50449	2.91258	TARGET	Wilms tumor	DAWT
TARGET-50-PAJNRL	-2.05666	-3.73754	TARGET	Normal	Normal
TARGET-50-PAJNRL	1.36899	1.30502	TARGET	Wilms tumor	FHWT
TARGET-50-PAJNSL	-2.29165	-3.66578	TARGET	Normal	Normal
TARGET-50-PAJNSL	2.57836	0.0635485	TARGET	Wilms tumor	FHWT
TARGET-50-PAJNTJ	1.56646	-0.756729	TARGET	Wilms tumor	FHWT
TARGET-50-PAJNTJ	0.784435	-0.802386	TARGET	Wilms tumor	FHWT
TARGET-50-PAJNUP	2.07755	-4.3373	TARGET	Wilms tumor	DAWT
TARGET-50-PAJNUS	2.17746	-1.33505	TARGET	Wilms tumor	FHWT
TARGET-50-PAJNVE	2.1403	-0.190504	TARGET	Wilms tumor	DAWT
TARGET-50-PAJNVX	2.0814	-3.85023	TARGET	Wilms tumor	DAWT
TARGET-50-PAJNYT	2.48718	-3.95023	TARGET	Wilms tumor	FHWT
TARGET-50-PAJNZI	2.51008	1.63131	TARGET	Wilms tumor	DAWT
TARGET-50-PAJNZK	2.50652	0.174262	TARGET	Wilms tumor	FHWT
TARGET-50-PAJNZS	2.03621	-0.704794	TARGET	Wilms tumor	DAWT
TARGET-50-PAJNZU	0.904057	-1.93006	TARGET	Wilms tumor	FHWT
TARGET-50-PAJPAR	2.46165	-0.342166	TARGET	Wilms tumor	DAWT
TARGET-50-PAJPAU	0.910684	3.0086	TARGET	Wilms tumor	FHWT
TARGET-50-PAJPCM	2.43237	0.826562	TARGET	Wilms tumor	DAWT
TARGET-50-PAJPDC	-0.729494	-1.1838	TARGET	Wilms tumor	FHWT
TARGET-50-PAJPDC	1.13505	-0.496535	TARGET	Wilms tumor	FHWT
TARGET-50-PAJPDN	1.98184	-3.06861	TARGET	Wilms tumor	DAWT
TARGET-50-PAJPEW	2.44565	-3.32095	TARGET	Wilms tumor	FHWT
TARGET-50-PAJPGY	1.42137	-0.320147	TARGET	Wilms tumor	FHWT
TARGET-50-PAJPHA	-2.09299	-3.70633	TARGET	Normal	FHWT
TARGET-50-PAJPHA	1.23753	-2.07285	TARGET	Wilms tumor	FHWT
TARGET-50-PAKECR	2.68332	-3.97035	TARGET	Wilms tumor	DAWT
TARGET-50-PAKFME	0.608561	-1.15737	TARGET	Wilms tumor	FHWT
TARGET-50-PAKFYV	2.27253	1.06993	TARGET	Wilms tumor	DAWT
TARGET-50-PAKGED	2.60499	-0.76826	TARGET	Wilms tumor	DAWT
TARGET-50-PAKGMU	1.30116	0.100398	TARGET	Wilms tumor	DAWT
TARGET-50-PAKGZX	0.00892159	-1.00414	TARGET	Wilms tumor	FHWT
TARGET-50-PAKJGM	0.771206	1.90033	TARGET	Wilms tumor	FHWT
TARGET-50-PAKKNS	0.971984	-0.0220004	TARGET	Wilms tumor	DAWT
TARGET-50-PAKKSE	2.62348	-3.49551	TARGET	Wilms tumor	FHWT
TARGET-50-PAKMSV	0.826548	0.829953	TARGET	Wilms tumor	FHWT
TARGET-50-PAKMUB	0.966894	-2.48732	TARGET	Wilms tumor	FHWT
TARGET-50-PAKNAL	2.81693	-3.2476	TARGET	Wilms tumor	DAWT
TARGET-50-PAKNRX	2.73152	-0.434698	TARGET	Wilms tumor	DAWT
TARGET-50-PAKNTW	1.6816	0.795492	TARGET	Wilms tumor	FHWT
TARGET-50-PAKNXS	2.85162	-0.417734	TARGET	Wilms tumor	DAWT
TARGET-50-PAKPDF	0.607023	1.02364	TARGET	Wilms tumor	DAWT
TARGET-50-PAKRCC	1.96101	2.09061	TARGET	Wilms tumor	DAWT
TARGET-50-PAKRVH	0.272166	2.30155	TARGET	Wilms tumor	FHWT
TARGET-50-PAKRZW	2.14484	-4.12799	TARGET	Wilms tumor	FHWT
TARGET-50-PAKSCC	1.66071	-0.037726	TARGET	Wilms tumor	FHWT
TARGET-50-PAKSDG	1.0453	1.83765	TARGET	Wilms tumor	FHWT
TARGET-50-PAKUIT	2.16587	0.873567	TARGET	Wilms tumor	DAWT
TARGET-50-PAKULH	0.977409	1.74725	TARGET	Wilms tumor	FHWT
TARGET-50-PAKVET	2.38909	-0.354185	TARGET	Wilms tumor	FHWT
TARGET-50-PAKWPM	0.582244	1.13166	TARGET	Wilms tumor	FHWT
TARGET-50-PAKXWB	-0.556412	-0.810758	TARGET	Wilms tumor	FHWT
TARGET-50-PAKXXF	2.21194	0.282479	TARGET	Wilms tumor	DAWT
TARGET-50-PAKYFC	0.277978	-1.84546	TARGET	Wilms tumor	FHWT
TARGET-50-PAKYLT	2.98716	-3.97778	TARGET	Wilms tumor	DAWT
TARGET-50-PAKZER	1.52749	-1.63573	TARGET	Wilms tumor	FHWT
TARGET-50-PAKZFK	0.368031	0.743173	TARGET	Wilms tumor	FHWT
TARGET-50-PAKZHF	-0.0821914	-0.378828	TARGET	Wilms tumor	FHWT
TARGET-50-PALDTE	1.10691	3.26197	TARGET	Wilms tumor	FHWT
TARGET-50-PALDWP	1.23794	2.12614	TARGET	Wilms tumor	FHWT
TARGET-50-PALERC	1.95729	-0.566456	TARGET	Wilms tumor	FHWT
TARGET-50-PALEZT	0.00676776	1.3271	TARGET	Wilms tumor	DAWT
TARGET-50-PALFME	2.13404	1.96926	TARGET	Wilms tumor	FHWT
TARGET-50-PALFME	1.48398	2.3926	TARGET	Wilms tumor	FHWT
TARGET-50-PALFRD	-0.116367	1.3587	TARGET	Wilms tumor	FHWT
TARGET-50-PALGAZ	-0.149353	-0.483008	TARGET	Wilms tumor	FHWT
TARGET-50-PALGLU	0.956532	-1.20573	TARGET	Wilms tumor	FHWT
TARGET-50-PALGVY	0.364494	0.417741	TARGET	Wilms tumor	FHWT
TARGET-50-PALJIP	-0.0599191	0.58873	TARGET	Wilms tumor	FHWT
TARGET-50-PALJIP	0.663732	1.37617	TARGET	Wilms tumor	FHWT
TARGET-50-PALKCW	-2.7713	-3.70092	TARGET	Normal	FHWT
TARGET-50-PALKCW	-0.138293	1.78319	TARGET	Wilms tumor	FHWT
TARGET-50-PALKRS	1.33676	-3.00648	TARGET	Wilms tumor	FHWT
TARGET-50-PALLFB	1.61655	1.63372	TARGET	Wilms tumor	DAWT
TARGET-51-PAEALX	3.0227	12.3715	TARGET	Clear cell sarcoma of kidney	Clear cell sarcoma of kidney
TARGET-51-PAJLIV	3.07834	12.6618	TARGET	Clear cell sarcoma of kidney	Clear cell sarcoma of kidney
TARGET-51-PAJLWU	3.19621	12.2962	TARGET	Clear cell sarcoma of kidney	Clear cell sarcoma of kidney
TARGET-51-PAJMFS	3.38246	12.4906	TARGET	Clear cell sarcoma of kidney	Clear cell sarcoma of kidney
TARGET-51-PAJMNM	3.42841	12.1016	TARGET	Clear cell sarcoma of kidney	Clear cell sarcoma of kidney
TARGET-51-PAJNCV	3.56675	12.398	TARGET	Clear cell sarcoma of kidney	Clear cell sarcoma of kidney
TARGET-51-PAJPFB	3.06089	12.0379	TARGET	Clear cell sarcoma of kidney	Clear cell sarcoma of kidney
TARGET-51-PAKWMM	2.76118	12.3063	TARGET	Clear cell sarcoma of kidney	Clear cell sarcoma of kidney
TARGET-51-PALEIR	2.77087	12.039	TARGET	Clear cell sarcoma of kidney	Clear cell sarcoma of kidney
TARGET-51-PALFEF	3.28516	12.5704	TARGET	Clear cell sarcoma of kidney	Clear cell sarcoma of kidney
TARGET-51-PALFYG	3.20805	12.1422	TARGET	Clear cell sarcoma of kidney	Clear cell sarcoma of kidney
TARGET-51-PALKEI	3.58347	12.654	TARGET	Clear cell sarcoma of kidney	Clear cell sarcoma of kidney
TARGET-51-PALLXV	3.0738	12.2572	TARGET	Clear cell sarcoma of kidney	Clear cell sarcoma of kidney
TARGET-52-PADYCE	-6.62515	-0.407285	TARGET	Malignant rhabdoid tumor	Malignant rhabdoid tumor
TARGET-52-PADYZI	-7.02276	-0.57348	TARGET	Malignant rhabdoid tumor	Malignant rhabdoid tumor
TARGET-52-PAEHIP	-5.37638	-0.739597	TARGET	Malignant rhabdoid tumor	Malignant rhabdoid tumor
TARGET-52-PAJLRA	-6.96822	-0.166306	TARGET	Malignant rhabdoid tumor	Malignant rhabdoid tumor
TARGET-52-PAJLWM	-7.23419	-0.217141	TARGET	Malignant rhabdoid tumor	Malignant rhabdoid tumor
TARGET-52-PAJMBW	-5.99631	-1.02521	TARGET	Malignant rhabdoid tumor	Malignant rhabdoid tumor
TARGET-52-PAJMRB	-5.01615	-0.284081	TARGET	Malignant rhabdoid tumor	Malignant rhabdoid tumor
TARGET-52-PAJNER	-6.06581	-1.08418	TARGET	Malignant rhabdoid tumor	Malignant rhabdoid tumor
TARGET-52-PAJNFP	-6.85193	-0.816743	TARGET	Malignant rhabdoid tumor	Malignant rhabdoid tumor
TARGET-52-PAJPHJ	-6.91486	0.0874457	TARGET	Malignant rhabdoid tumor	Malignant rhabdoid tumor
TARGET-52-PAKHTL	-7.12336	-0.641897	TARGET	Malignant rhabdoid tumor	Malignant rhabdoid tumor
TARGET-52-PAKPEW	-6.52772	-1.38391	TARGET	Malignant rhabdoid tumor	Malignant rhabdoid tumor
TARGET-52-PARECB	-7.12925	-0.73363	TARGET	Malignant rhabdoid tumor	Malignant rhabdoid tumor
TARGET-52-PAREWI	-7.38842	-0.538204	TARGET	Malignant rhabdoid tumor	Malignant rhabdoid tumor
TARGET-52-PARGRN	-7.17198	-0.347501	TARGET	Malignant rhabdoid tumor	Malignant rhabdoid tumor
TARGET-52-PARIRN	-6.3746	-0.241541	TARGET	Malignant rhabdoid tumor	Malignant rhabdoid tumor
TARGET-52-PARKKN	-5.46823	0.162044	TARGET	Malignant rhabdoid tumor	Malignant rhabdoid tumor
TARGET-52-PARPFY	-2.07971	-4.18447	TARGET	Normal	Normal
TARGET-52-PARPFY	-6.0136	-0.267476	TARGET	Malignant rhabdoid tumor	Malignant rhabdoid tumor
TARGET-52-PARRCL	-2.48709	-3.47561	TARGET	Normal	Normal
TARGET-52-PARRCL	-5.79569	-0.273841	TARGET	Malignant rhabdoid tumor	Malignant rhabdoid tumor
TARGET-52-PARTKH	-5.88016	-0.0103124	TARGET	Malignant rhabdoid tumor	Malignant rhabdoid tumor
TARGET-52-PARUGK	-5.78069	0.195736	TARGET	Malignant rhabdoid tumor	Malignant rhabdoid tumor
TARGET-52-PARZBI	-2.29848	-3.95682	TARGET	Normal	Normal
TARGET-52-PARZBI	-4.62394	-0.363791	TARGET	Malignant rhabdoid tumor	Malignant rhabdoid tumor
TARGET-52-PARZRH	-6.16105	-0.812933	TARGET	Malignant rhabdoid tumor	Malignant rhabdoid tumor
TARGET-52-PASABD	-5.02401	-0.561964	TARGET	Malignant rhabdoid tumor	Malignant rhabdoid tumor
TARGET-52-PASADZ	-7.59614	-0.384099	TARGET	Malignant rhabdoid tumor	Malignant rhabdoid tumor
TARGET-52-PASAMZ	-5.3117	-0.254365	TARGET	Malignant rhabdoid tumor	Malignant rhabdoid tumor
TARGET-52-PASCDH	-4.78986	-0.716637	TARGET	Malignant rhabdoid tumor	Malignant rhabdoid tumor
TARGET-52-PASDLA	-2.72706	-3.54909	TARGET	Normal	Normal
TARGET-52-PASGCL	-6.87769	-0.213466	TARGET	Malignant rhabdoid tumor	Malignant rhabdoid tumor
TARGET-52-PASGGN	-5.53849	-0.600841	TARGET	Malignant rhabdoid tumor	Malignant rhabdoid tumor
TARGET-52-PASILR	-6.52276	-0.398442	TARGET	Malignant rhabdoid tumor	Malignant rhabdoid tumor
TARGET-52-PASRHU	-5.03062	-0.925	TARGET	Malignant rhabdoid tumor	Malignant rhabdoid tumor
TARGET-52-PASXGF	-7.41165	-0.648047	TARGET	Malignant rhabdoid tumor	Malignant rhabdoid tumor
TARGET-52-PASXNA	-2.64797	-3.99272	TARGET	Normal	Normal
TARGET-52-PASYNF	-6.57257	-1.20707	TARGET	Malignant rhabdoid tumor	Malignant rhabdoid tumor
TARGET-52-PASZYE	-6.02488	-0.509947	TARGET	Malignant rhabdoid tumor	Malignant rhabdoid tumor
TARGET-52-PATAFT	-4.90255	-1.10321	TARGET	Malignant rhabdoid tumor	Malignant rhabdoid tumor
TARGET-52-PATBLF	-4.93245	-1.37269	TARGET	Malignant rhabdoid tumor	Malignant rhabdoid tumor
TARGET-52-PATDVL	-4.61649	-0.451191	TARGET	Malignant rhabdoid tumor	Malignant rhabdoid tumor
TARGET-52-PATENH	-5.77637	-0.164803	TARGET	Malignant rhabdoid tumor	Malignant rhabdoid tumor
TARGET-52-PATFXW	-6.45028	-1.23129	TARGET	Malignant rhabdoid tumor	Malignant rhabdoid tumor
TARGET-52-PATFZZ	-6.62634	-0.986981	TARGET	Malignant rhabdoid tumor	Malignant rhabdoid tumor
TARGET-52-PATXEE	-5.32335	-0.836888	TARGET	Malignant rhabdoid tumor	Malignant rhabdoid tumor
TARGET-52-PATXKA	-5.51932	-1.01379	TARGET	Malignant rhabdoid tumor	Malignant rhabdoid tumor
TARGET-52-PAUCGJ	-6.41099	0.0905223	TARGET	Malignant rhabdoid tumor	Malignant rhabdoid tumor
TARGET-52-PAUDPV	-2.66447	-3.9337	TARGET	Normal	Normal
TARGET-52-PAUEKW	-5.01256	-0.108039	TARGET	Malignant rhabdoid tumor	Malignant rhabdoid tumor
TARGET-52-PAUFVP	-5.08642	-0.237617	TARGET	Malignant rhabdoid tumor	Malignant rhabdoid tumor
TARGET-52-PAUGYZ	-5.3964	-1.21438	TARGET	Malignant rhabdoid tumor	Malignant rhabdoid tumor
TARGET-52-PAUHAZ	-5.06141	-0.89612	TARGET	Malignant rhabdoid tumor	Malignant rhabdoid tumor
TARGET-52-PAUNPA	-6.12008	-0.0220645	TARGET	Malignant rhabdoid tumor	Malignant rhabdoid tumor
TARGET-52-PAVCKS	-5.43617	-0.158418	TARGET	Malignant rhabdoid tumor	Malignant rhabdoid tumor
TARGET-52-PAVITI	-6.22085	-0.715166	TARGET	Malignant rhabdoid tumor	Malignant rhabdoid tumor
TARGET-52-PAVVIT	-6.91076	-1.31534	TARGET	Malignant rhabdoid tumor	Malignant rhabdoid tumor
TARGET-52-PAWFBL	-5.50283	-0.569684	TARGET	Malignant rhabdoid tumor	Malignant rhabdoid tumor
SJWLM046157_X2	2.94739	2.14759	StJude	Wilms tumor	NA
SJWLM046158_X2	2.84921	-2.23361	StJude	Wilms tumor	NA
SJWLM049191_X2	3.54071	0.878922	StJude	Wilms tumor	NA
SJWLM051015_D1	1.33502	-4.18702	StJude	Wilms tumor	FHWT
SJWLM051015_X1	2.84006	-3.14797	StJude	Wilms tumor	FHWT
SJWLM051016_X1	3.11532	1.43323	StJude	Wilms tumor	DAWT
SJWLM051020_D1	-0.756799	-0.2162	StJude	Wilms tumor	FHWT
SJWLM051020_X1	2.69696	2.87532	StJude	Wilms tumor	FHWT
SJWLM051021_D1	-0.718626	-0.429589	StJude	Wilms tumor	NA
SJWLM051021_X1	3.06699	2.75793	StJude	Wilms tumor	NA
SJWLM051023_D1	1.02153	-0.464006	StJude	Wilms tumor	NA
SJWLM051023_X1	2.81773	2.86686	StJude	Wilms tumor	NA
SJWLM051026_X1	2.837	1.93402	StJude	Wilms tumor	NA
SJWLM056159_D1	1.24884	-4.5419	StJude	Wilms tumor	DAWT
SJWLM056159_X1	2.40522	2.93169	StJude	Wilms tumor	DAWT
SJWLM056232_D1	-1.00271	-1.46214	StJude	Wilms tumor	NA
SJWLM056232_X1	3.30884	1.29162	StJude	Wilms tumor	NA
SJWLM056348_D1	-0.192604	-1.19156	StJude	Wilms tumor	FHWT
SJWLM056348_X1	3.04435	0.647786	StJude	Wilms tumor	FHWT
SJWLM056407_D1	-0.148165	0.983632	StJude	Wilms tumor	NA
SJWLM056470_D1	-0.400345	1.71291	StJude	Wilms tumor	FHWT
SJWLM056470_X1	1.84776	3.2955	StJude	Wilms tumor	FHWT
SJWLM056485_D1	0.174022	1.9725	StJude	Wilms tumor	NA
SJWLM058490_D1	2.1758	-3.64652	StJude	Wilms tumor	FHWT
SJWLM058490_X1	1.74262	-3.79242	StJude	Wilms tumor	FHWT
SJWLM058497_D1	1.02242	-1.40148	StJude	Wilms tumor	FHWT
SJWLM058497_X1	2.04782	-1.32274	StJude	Wilms tumor	FHWT
SJWLM059600_D1	-2.17413	-4.28081	StJude	Wilms tumor	NA
SJWLM059601_D1	-2.35766	-4.06575	StJude	Wilms tumor	NA
SJWLM059603_D1	-1.88192	-4.27379	StJude	Wilms tumor	NA
SJWLM059604_D1	-1.61672	-3.78893	StJude	Wilms tumor	NA
SJWLM059605_D1	-1.61141	-4.21088	StJude	Wilms tumor	NA
SJWLM059659_D1	0.787167	2.85961	StJude	Wilms tumor	NA
SJWLM059659_X1	2.30158	3.10317	StJude	Wilms tumor	DAWT
SJWLM059660_D1	0.419495	-1.52822	StJude	Wilms tumor	FHWT
SJWLM059661_D1	-0.139106	-1.62354	StJude	Wilms tumor	NA
SJWLM059662_D1	1.78956	0.352847	StJude	Wilms tumor	FHWT
SJWLM059662_X1	2.90372	0.700761	StJude	Wilms tumor	FHWT
SJWLM059663_D1	0.794808	-1.44478	StJude	Wilms tumor	FHWT
SJWLM059663_X1	2.62056	-1.85198	StJude	Wilms tumor	FHWT
SJWLM059664_D1	-0.815685	-0.93409	StJude	Wilms tumor	FHWT
SJWLM059664_X1	3.35909	2.2078	StJude	Wilms tumor	FHWT
SJWLM059665_D1	-0.416929	0.144404	StJude	Wilms tumor	NA
SJWLM059666_D1	-0.454094	-0.393421	StJude	Wilms tumor	NA
SJWLM059667_D1	2.53455	-3.57063	StJude	Wilms tumor	FHWT
SJWLM059667_X1	2.90843	-2.95361	StJude	Wilms tumor	FHWT
SJWLM059668_D1	0.920174	-4.21769	StJude	Wilms tumor	FHWT
SJWLM059668_X1	2.72825	1.19602	StJude	Wilms tumor	FHWT
SJWLM059669_D1	0.930382	0.447527	StJude	Wilms tumor	FHWT
SJWLM059669_X1	2.9605	-1.09548	StJude	Wilms tumor	FHWT
SJWLM059670_D1	0.345901	2.73517	StJude	Wilms tumor	FHWT
SJWLM059670_X1	2.2125	3.32351	StJude	Wilms tumor	FHWT
SJWLM059671_D1	2.41386	-2.99887	StJude	Wilms tumor	FHWT
SJWLM059671_X1	1.45479	-4.61624	StJude	Wilms tumor	FHWT
SJWLM059672_D1	1.15462	-0.086203	StJude	Wilms tumor	DAWT
SJWLM059672_X1	3.1782	1.3744	StJude	Wilms tumor	DAWT
SJWLM059673_D1	-0.704762	0.395437	StJude	Wilms tumor	FHWT
SJWLM059673_X1	2.8025	2.13908	StJude	Wilms tumor	FHWT
SJWLM059674_D1	1.69636	1.79666	StJude	Wilms tumor	FHWT
SJWLM059674_X1	2.36131	2.65106	StJude	Wilms tumor	FHWT
SJWLM059675_D1	0.961061	-4.4965	StJude	Wilms tumor	FHWT
SJWLM059675_X1	-1.71527	-3.74464	StJude	Wilms tumor	FHWT
SJWLM059676_D1	-0.509126	1.51673	StJude	Wilms tumor	FHWT
SJWLM059676_X1	0.267155	2.55794	StJude	Wilms tumor	FHWT
SJWLM059677_D1	0.111199	-0.314629	StJude	Wilms tumor	FHWT
SJWLM059677_X1	3.35654	2.2361	StJude	Wilms tumor	FHWT
SJWLM059678_D1	0.270063	-2.06951	StJude	Wilms tumor	NA
SJWLM059678_X1	1.19568	-2.0233	StJude	Wilms tumor	NA
SJWLM059679_D1	1.2345	1.50461	StJude	Wilms tumor	DAWT
SJWLM059679_X1	1.85161	2.1293	StJude	Wilms tumor	DAWT
SJWLM059680_D1	1.2417	-4.25756	StJude	Wilms tumor	FHWT
SJWLM059680_X1	1.60931	-4.05193	StJude	Wilms tumor	FHWT
SJWLM059681_D1	0.0277009	2.0167	StJude	Wilms tumor	FHWT
SJWLM059681_X1	3.06103	2.55933	StJude	Wilms tumor	FHWT
SJWLM059682_X1	2.30628	-2.52182	StJude	Wilms tumor	FHWT
SJWLM059683_X1	1.55401	-1.96355	StJude	Wilms tumor	NA
SJWLM059684_X1	2.941	1.90986	StJude	Wilms tumor	NA
SJWLM059685_D1	1.04887	-4.66914	StJude	Wilms tumor	NA
SJWLM059685_X1	3.16946	0.434235	StJude	Wilms tumor	NA
SJWLM059725_X1	1.57531	-4.68413	StJude	Wilms tumor	FHWT
Aflac_2597N	-2.07285	-4.56498	Hong	Normal cell line	Normal
Aflac_2597T	0.227007	0.383549	Hong	Wilms tumor cell line	FHWT
Aflac_2597T	2.30321	1.68856	Hong	Wilms tumor	FHWT
PEDS_0002T	2.84907	-1.07533	Hong	Wilms tumor cell line	FHWT
PEDS_1012T	2.49577	-3.11164	Hong	Wilms tumor cell line	FHWT
PEDS_0041_T1	3.08317	-3.64314	Hong	Wilms tumor cell line	FHWT
PEDS_0041_T2	2.57287	-3.89404	Hong	Wilms tumor cell line	FHWT
PEDS_0022T	2.27355	-1.9094	Hong	Wilms tumor cell line	FHWT
PEDS_0023_T1	2.56222	1.65737	Hong	Wilms tumor cell line	DAWT
PEDS_0023_T2	1.66823	0.9836	Hong	Wilms tumor cell line	DAWT
Aflac_2315T	-0.689681	-2.62171	Hong	Wilms tumor cell line	FHWT
Aflac_2365T	2.92062	-1.46786	Hong	Wilms tumor cell line	FHWT
Aflac_2377T	2.531	-1.7393	Hong	Wilms tumor cell line	FHWT
Aflac_2315T	-0.605641	-0.569235	Hong	Wilms tumor	FHWT
Aflac_2365T	0.16337	-0.164648	Hong	Wilms tumor	FHWT
Aflac_2377T	0.803384	-1.56612	Hong	Wilms tumor	FHWT
PEDS_0022N	-1.37874	-2.93664	Hong	Normal cell line	Normal
PEDS_0023N	-2.14913	-4.64985	Hong	Normal	Normal
PEDS_0023N	-1.63495	-2.69069	Hong	Normal cell line	Normal
PEDS_0023T	0.313539	0.0754745	Hong	Wilms tumor	FHWT
PEDS_0041_T1	3.01873	-3.67325	Hong	Wilms tumor	FHWT
Aflac_2494N	-1.9554	-4.77581	Hong	Normal	Normal
Aflac_2494N	-1.24203	-2.62299	Hong	Normal cell line	Normal
Aflac_2494T	2.41591	-3.90491	Hong	Wilms tumor	FHWT
Aflac_2494T	2.61266	-1.45126	Hong	Wilms tumor cell line	FHWT

## Sheet: Fig2B
XPO1_counts	SIX2_count	CITED1_count	Name	Group	Primary.Diagnosis	Sub Diagnosis
3.89626	3.11123	3.47319	TARGET-51-PAEALX	TARGET	Clear cell sarcoma of kidney	Clear cell sarcoma of kidney
3.90523	3.22487	3.41078	TARGET-51-PAJLIV	TARGET	Clear cell sarcoma of kidney	Clear cell sarcoma of kidney
3.90568	3.00121	3.37761	TARGET-51-PAJLWU	TARGET	Clear cell sarcoma of kidney	Clear cell sarcoma of kidney
3.91252	3.13725	3.33544	TARGET-51-PAJMFS	TARGET	Clear cell sarcoma of kidney	Clear cell sarcoma of kidney
3.91474	3.12229	3.40121	TARGET-51-PAJMNM	TARGET	Clear cell sarcoma of kidney	Clear cell sarcoma of kidney
3.86975	2.50975	3.46802	TARGET-51-PAJNCV	TARGET	Clear cell sarcoma of kidney	Clear cell sarcoma of kidney
3.88899	2.80482	3.47768	TARGET-51-PAJPFB	TARGET	Clear cell sarcoma of kidney	Clear cell sarcoma of kidney
3.89541	2.56125	3.22885	TARGET-51-PAKWMM	TARGET	Clear cell sarcoma of kidney	Clear cell sarcoma of kidney
3.8873	3.29303	3.50919	TARGET-51-PALEIR	TARGET	Clear cell sarcoma of kidney	Clear cell sarcoma of kidney
3.94071	2.81357	3.3969	TARGET-51-PALFEF	TARGET	Clear cell sarcoma of kidney	Clear cell sarcoma of kidney
3.89621	3.13799	3.27339	TARGET-51-PALFYG	TARGET	Clear cell sarcoma of kidney	Clear cell sarcoma of kidney
3.88088	2.61254	3.44074	TARGET-51-PALKEI	TARGET	Clear cell sarcoma of kidney	Clear cell sarcoma of kidney
3.87414	3.14091	3.37392	TARGET-51-PALLXV	TARGET	Clear cell sarcoma of kidney	Clear cell sarcoma of kidney
3.80654	3.92095	3.6286	SJWLM051016_X1	StJude	Wilms tumor	DAWT
3.80464	2.77571	2.64175	SJWLM056159_D1	StJude	Wilms tumor	DAWT
3.82762	3.37162	3.5632	SJWLM056159_X1	StJude	Wilms tumor	DAWT
3.84232	3.76287	3.33402	SJWLM059659_X1	StJude	Wilms tumor	DAWT
3.86741	3.73318	3.3284	SJWLM059672_D1	StJude	Wilms tumor	DAWT
3.83288	3.78825	3.47692	SJWLM059672_X1	StJude	Wilms tumor	DAWT
3.85055	3.8181	3.35683	SJWLM059679_D1	StJude	Wilms tumor	DAWT
3.77082	3.75259	3.56206	SJWLM059679_X1	StJude	Wilms tumor	DAWT
3.89868	3.73116	3.53862	TARGET-50-CAAAAH	TARGET	Wilms tumor	DAWT
3.70655	3.56254	2.90537	TARGET-50-CAAAAM	TARGET	Wilms tumor	DAWT
3.88612	3.78367	3.29637	TARGET-50-CAAAAP	TARGET	Wilms tumor	DAWT
3.89994	3.87284	3.53603	TARGET-50-PADXAY	TARGET	Wilms tumor	DAWT
3.89261	3.8093	3.29694	TARGET-50-PAJLIP	TARGET	Wilms tumor	DAWT
3.86213	3.5065	3.63855	TARGET-50-PAJLKC	TARGET	Wilms tumor	DAWT
3.82616	3.96088	3.41622	TARGET-50-PAJLLF	TARGET	Wilms tumor	DAWT
3.88271	3.89337	3.38421	TARGET-50-PAJLPX	TARGET	Wilms tumor	DAWT
3.79887	3.81968	3.58958	TARGET-50-PAJMFU	TARGET	Wilms tumor	DAWT
3.85025	3.86282	3.61275	TARGET-50-PAJMKI	TARGET	Wilms tumor	DAWT
3.85742	3.86151	3.54975	TARGET-50-PAJMLI	TARGET	Wilms tumor	DAWT
3.84013	3.78136	3.65565	TARGET-50-PAJMLZ	TARGET	Wilms tumor	DAWT
3.86428	3.91365	3.69861	TARGET-50-PAJMRL	TARGET	Wilms tumor	DAWT
4.01825	3.26118	3.28781	TARGET-50-PAJMVC	TARGET	Wilms tumor	DAWT
3.85949	3.75531	3.55069	TARGET-50-PAJMVU	TARGET	Wilms tumor	DAWT
3.84846	3.92754	3.27121	TARGET-50-PAJNNR	TARGET	Wilms tumor	DAWT
3.83292	3.91639	3.64851	TARGET-50-PAJNRH	TARGET	Wilms tumor	DAWT
3.80009	3.81705	3.19382	TARGET-50-PAJNUP	TARGET	Wilms tumor	DAWT
3.87938	3.78872	3.13714	TARGET-50-PAJNVE	TARGET	Wilms tumor	DAWT
3.83475	3.6212	3.30936	TARGET-50-PAJNVX	TARGET	Wilms tumor	DAWT
3.89933	3.91325	3.61435	TARGET-50-PAJNZI	TARGET	Wilms tumor	DAWT
3.86422	3.67705	3.42443	TARGET-50-PAJNZS	TARGET	Wilms tumor	DAWT
3.87328	3.79483	3.5035	TARGET-50-PAJPAR	TARGET	Wilms tumor	DAWT
3.87214	3.90717	3.21702	TARGET-50-PAJPCM	TARGET	Wilms tumor	DAWT
3.91507	3.51604	3.26574	TARGET-50-PAJPDN	TARGET	Wilms tumor	DAWT
3.82234	3.86411	3.18438	TARGET-50-PAKECR	TARGET	Wilms tumor	DAWT
3.94722	3.75944	3.47987	TARGET-50-PAKFYV	TARGET	Wilms tumor	DAWT
3.98584	3.63443	3.20808	TARGET-50-PAKGED	TARGET	Wilms tumor	DAWT
3.80957	3.88207	3.59246	TARGET-50-PAKGMU	TARGET	Wilms tumor	DAWT
3.79577	3.78068	3.69409	TARGET-50-PAKKNS	TARGET	Wilms tumor	DAWT
3.8125	3.7874	3.29517	TARGET-50-PAKNAL	TARGET	Wilms tumor	DAWT
3.89267	3.71432	3.51389	TARGET-50-PAKNRX	TARGET	Wilms tumor	DAWT
3.84903	3.64044	3.14267	TARGET-50-PAKNXS	TARGET	Wilms tumor	DAWT
3.85556	3.91539	3.53856	TARGET-50-PAKPDF	TARGET	Wilms tumor	DAWT
3.91523	3.74968	3.44288	TARGET-50-PAKRCC	TARGET	Wilms tumor	DAWT
3.85954	3.92841	3.43862	TARGET-50-PAKUIT	TARGET	Wilms tumor	DAWT
3.81854	3.87929	3.52011	TARGET-50-PAKXXF	TARGET	Wilms tumor	DAWT
3.84495	3.6107	3.3491	TARGET-50-PAKYLT	TARGET	Wilms tumor	DAWT
3.82198	3.80355	3.7532	TARGET-50-PALEZT	TARGET	Wilms tumor	DAWT
3.88071	3.88865	3.5759	TARGET-50-PALLFB	TARGET	Wilms tumor	DAWT
3.84101	3.87169	3.59234	PEDS_0023_T1	Hong	Wilms tumor	DAWT
3.87755	3.76746	3.5987	PEDS_0023_T1	Hong	Wilms tumor cell line	DAWT
3.86882	3.72685	3.50319	PEDS_0023_T2	Hong	Wilms tumor cell line	DAWT
3.85494	3.32651	2.98625	SJWLM051015_D1	StJude	Wilms tumor	FHWT
3.82023	3.63367	3.41905	SJWLM051015_X1	StJude	Wilms tumor	FHWT
3.84288	3.70809	3.44589	SJWLM051020_D1	StJude	Wilms tumor	FHWT
3.77016	3.74799	3.6034	SJWLM051020_X1	StJude	Wilms tumor	FHWT
3.92466	3.8587	3.178	SJWLM056348_D1	StJude	Wilms tumor	FHWT
3.86362	3.90542	3.51193	SJWLM056348_X1	StJude	Wilms tumor	FHWT
3.84333	3.56653	3.4009	SJWLM056470_D1	StJude	Wilms tumor	FHWT
3.82341	3.69104	3.60851	SJWLM056470_X1	StJude	Wilms tumor	FHWT
3.86321	3.57247	2.96048	SJWLM058490_D1	StJude	Wilms tumor	FHWT
3.83071	3.67386	3.17873	SJWLM058490_X1	StJude	Wilms tumor	FHWT
3.89294	3.66555	3.55268	SJWLM058497_D1	StJude	Wilms tumor	FHWT
3.80035	3.84988	3.76047	SJWLM058497_X1	StJude	Wilms tumor	FHWT
3.85989	3.85411	2.59809	SJWLM059660_D1	StJude	Wilms tumor	FHWT
3.90219	3.76156	2.9287	SJWLM059662_D1	StJude	Wilms tumor	FHWT
3.81542	3.80464	3.17879	SJWLM059662_X1	StJude	Wilms tumor	FHWT
3.91416	3.70719	3.04708	SJWLM059663_D1	StJude	Wilms tumor	FHWT
3.79928	3.37116	3.05896	SJWLM059663_X1	StJude	Wilms tumor	FHWT
3.91077	3.84624	3.19407	SJWLM059664_D1	StJude	Wilms tumor	FHWT
3.83574	3.84788	3.52653	SJWLM059664_X1	StJude	Wilms tumor	FHWT
3.90695	3.75269	2.91846	SJWLM059667_D1	StJude	Wilms tumor	FHWT
3.80698	3.78052	3.13745	SJWLM059667_X1	StJude	Wilms tumor	FHWT
3.75047	3.2259	2.4633	SJWLM059668_D1	StJude	Wilms tumor	FHWT
3.7696	3.71336	3.62531	SJWLM059668_X1	StJude	Wilms tumor	FHWT
3.91183	3.98572	2.45639	SJWLM059669_D1	StJude	Wilms tumor	FHWT
3.81636	3.74582	3.43994	SJWLM059669_X1	StJude	Wilms tumor	FHWT
3.89226	3.7802	3.56231	SJWLM059670_D1	StJude	Wilms tumor	FHWT
3.81265	3.84561	3.77984	SJWLM059670_X1	StJude	Wilms tumor	FHWT
3.88375	3.6258	2.73092	SJWLM059671_D1	StJude	Wilms tumor	FHWT
3.79749	2.63235	2.81396	SJWLM059671_X1	StJude	Wilms tumor	FHWT
3.86977	3.64134	3.37328	SJWLM059673_D1	StJude	Wilms tumor	FHWT
3.7897	3.73188	3.58279	SJWLM059673_X1	StJude	Wilms tumor	FHWT
3.86214	3.50799	3.40878	SJWLM059674_D1	StJude	Wilms tumor	FHWT
3.78697	3.75291	3.42387	SJWLM059674_X1	StJude	Wilms tumor	FHWT
3.8386	3.61785	2.31361	SJWLM059675_D1	StJude	Wilms tumor	FHWT
3.75875	3.10617	2.27892	SJWLM059675_X1	StJude	Wilms tumor	FHWT
3.86796	3.81029	3.39437	SJWLM059676_D1	StJude	Wilms tumor	FHWT
3.80528	3.76814	3.52462	SJWLM059676_X1	StJude	Wilms tumor	FHWT
3.81766	3.9217	3.11368	SJWLM059677_D1	StJude	Wilms tumor	FHWT
3.83772	3.80243	3.30755	SJWLM059677_X1	StJude	Wilms tumor	FHWT
3.83604	3.45669	2.86014	SJWLM059680_D1	StJude	Wilms tumor	FHWT
3.7838	3.07662	2.99108	SJWLM059680_X1	StJude	Wilms tumor	FHWT
3.90146	3.86351	3.54564	SJWLM059681_D1	StJude	Wilms tumor	FHWT
3.793	3.82228	3.69932	SJWLM059681_X1	StJude	Wilms tumor	FHWT
3.79652	3.71228	3.71719	SJWLM059682_X1	StJude	Wilms tumor	FHWT
3.65427	2.9325	2.90398	SJWLM059725_X1	StJude	Wilms tumor	FHWT
3.90405	3.66712	3.60401	TARGET-50-CAAAAC	TARGET	Wilms tumor	FHWT
3.83606	3.84559	2.87129	TARGET-50-CAAAAJ	TARGET	Wilms tumor	FHWT
3.81618	3.71956	3.50297	TARGET-50-CAAAAL	TARGET	Wilms tumor	FHWT
3.81507	3.785	3.65788	TARGET-50-CAAAAO	TARGET	Wilms tumor	FHWT
3.87978	3.80398	3.13691	TARGET-50-CAAAAQ	TARGET	Wilms tumor	FHWT
3.84237	3.76248	3.63434	TARGET-50-CAAAAR	TARGET	Wilms tumor	FHWT
3.86038	3.56368	3.14953	TARGET-50-CAAAAS	TARGET	Wilms tumor	FHWT
3.76818	3.92225	3.48523	TARGET-50-PADZUB	TARGET	Wilms tumor	FHWT
3.79961	3.92546	3.44864	TARGET-50-PAEAFB	TARGET	Wilms tumor	FHWT
3.86151	3.8792	3.52505	TARGET-50-PAEBXA	TARGET	Wilms tumor	FHWT
3.8412	3.91787	2.70017	TARGET-50-PAECJB	TARGET	Wilms tumor	FHWT
3.82561	3.86827	3.69446	TARGET-50-PAJLKR	TARGET	Wilms tumor	FHWT
3.82167	3.83431	3.21755	TARGET-50-PAJLNJ	TARGET	Wilms tumor	FHWT
3.90629	3.77956	3.35764	TARGET-50-PAJLSP	TARGET	Wilms tumor	FHWT
3.87284	3.83861	3.44137	TARGET-50-PAJLTH	TARGET	Wilms tumor	FHWT
3.83558	3.80526	3.28527	TARGET-50-PAJLTI	TARGET	Wilms tumor	FHWT
3.82814	3.84619	3.74351	TARGET-50-PAJLUJ	TARGET	Wilms tumor	FHWT
3.79855	3.82384	3.72061	TARGET-50-PAJLWT	TARGET	Wilms tumor	FHWT
3.82047	3.79852	3.4157	TARGET-50-PAJMEL	TARGET	Wilms tumor	FHWT
3.84312	3.89306	3.71282	TARGET-50-PAJMEN	TARGET	Wilms tumor	FHWT
3.87306	3.79507	3.40212	TARGET-50-PAJMEP	TARGET	Wilms tumor	FHWT
3.85182	3.70506	3.59917	TARGET-50-PAJMFY	TARGET	Wilms tumor	FHWT
3.90727	3.74238	3.71506	TARGET-50-PAJMIZ	TARGET	Wilms tumor	FHWT
3.81088	3.8571	3.75263	TARGET-50-PAJMJT	TARGET	Wilms tumor	FHWT
3.82496	3.80788	3.80427	TARGET-50-PAJMKJ	TARGET	Wilms tumor	FHWT
3.80658	3.57595	3.6528	TARGET-50-PAJMKN	TARGET	Wilms tumor	FHWT
3.86918	3.74905	3.24378	TARGET-50-PAJMMY	TARGET	Wilms tumor	FHWT
3.82679	3.82698	3.65324	TARGET-50-PAJMSE	TARGET	Wilms tumor	FHWT
3.82411	3.98548	2.72165	TARGET-50-PAJMUF	TARGET	Wilms tumor	FHWT
3.8685	3.8076	3.65352	TARGET-50-PAJMXF	TARGET	Wilms tumor	FHWT
3.89101	2.94918	2.72033	TARGET-50-PAJNAV	TARGET	Wilms tumor	FHWT
3.88008	3.77993	3.36183	TARGET-50-PAJNBN	TARGET	Wilms tumor	FHWT
3.81328	3.77643	3.16275	TARGET-50-PAJNCC	TARGET	Wilms tumor	FHWT
3.83336	3.82821	3.43138	TARGET-50-PAJNCJ	TARGET	Wilms tumor	FHWT
3.85881	3.85542	3.46334	TARGET-50-PAJNCZ	TARGET	Wilms tumor	FHWT
4.01531	3.64397	3.18672	TARGET-50-PAJNDU	TARGET	Wilms tumor	FHWT
3.9376	3.67526	3.73882	TARGET-50-PAJNEC	TARGET	Wilms tumor	FHWT
3.85449	3.78065	3.37353	TARGET-50-PAJNGH	TARGET	Wilms tumor	FHWT
3.859	3.79531	3.38768	TARGET-50-PAJNGH	TARGET	Wilms tumor	FHWT
3.78263	3.45587	3.48887	TARGET-50-PAJNJJ	TARGET	Wilms tumor	FHWT
3.83698	3.77398	3.26121	TARGET-50-PAJNLT	TARGET	Wilms tumor	FHWT
3.8194	3.80225	2.93845	TARGET-50-PAJNNC	TARGET	Wilms tumor	FHWT
3.84779	3.88507	3.53092	TARGET-50-PAJNRL	TARGET	Wilms tumor	FHWT
3.87824	3.60692	3.16146	TARGET-50-PAJNSL	TARGET	Wilms tumor	FHWT
3.8245	3.79415	2.74995	TARGET-50-PAJNTJ	TARGET	Wilms tumor	FHWT
3.84198	3.89143	3.35683	TARGET-50-PAJNTJ	TARGET	Wilms tumor	FHWT
3.81739	3.93504	3.31759	TARGET-50-PAJNUS	TARGET	Wilms tumor	FHWT
3.82775	3.57425	3.22926	TARGET-50-PAJNYT	TARGET	Wilms tumor	FHWT
3.89137	3.75192	3.21772	TARGET-50-PAJNZK	TARGET	Wilms tumor	FHWT
3.87177	3.89031	2.72228	TARGET-50-PAJNZU	TARGET	Wilms tumor	FHWT
3.8465	3.67636	3.49439	TARGET-50-PAJPAU	TARGET	Wilms tumor	FHWT
3.81082	3.72561	3.07801	TARGET-50-PAJPDC	TARGET	Wilms tumor	FHWT
3.81457	3.82371	3.25985	TARGET-50-PAJPDC	TARGET	Wilms tumor	FHWT
3.77997	3.85058	3.48651	TARGET-50-PAJPEW	TARGET	Wilms tumor	FHWT
3.86708	3.9036	3.36916	TARGET-50-PAJPGY	TARGET	Wilms tumor	FHWT
3.87132	3.80272	3.14644	TARGET-50-PAJPHA	TARGET	Wilms tumor	FHWT
3.86887	3.82458	3.28892	TARGET-50-PAKFME	TARGET	Wilms tumor	FHWT
3.79932	3.83483	3.2485	TARGET-50-PAKGZX	TARGET	Wilms tumor	FHWT
3.84893	3.65336	3.71114	TARGET-50-PAKJGM	TARGET	Wilms tumor	FHWT
3.81607	3.74384	3.63574	TARGET-50-PAKKSE	TARGET	Wilms tumor	FHWT
3.83383	3.74354	3.61583	TARGET-50-PAKMSV	TARGET	Wilms tumor	FHWT
3.78774	3.86245	2.9775	TARGET-50-PAKMUB	TARGET	Wilms tumor	FHWT
3.83601	3.93351	3.05251	TARGET-50-PAKNTW	TARGET	Wilms tumor	FHWT
3.83763	3.77059	3.39145	TARGET-50-PAKRVH	TARGET	Wilms tumor	FHWT
3.82937	3.74841	3.40598	TARGET-50-PAKRZW	TARGET	Wilms tumor	FHWT
3.83763	3.83051	3.30509	TARGET-50-PAKSCC	TARGET	Wilms tumor	FHWT
3.85186	3.79787	3.42355	TARGET-50-PAKSDG	TARGET	Wilms tumor	FHWT
3.84331	3.87087	3.66289	TARGET-50-PAKULH	TARGET	Wilms tumor	FHWT
3.8223	3.3015	3.60272	TARGET-50-PAKVET	TARGET	Wilms tumor	FHWT
3.82456	3.88839	3.65322	TARGET-50-PAKWPM	TARGET	Wilms tumor	FHWT
3.80695	3.8145	3.55855	TARGET-50-PAKXWB	TARGET	Wilms tumor	FHWT
3.85051	3.83112	3.52079	TARGET-50-PAKYFC	TARGET	Wilms tumor	FHWT
3.8729	3.89496	3.33196	TARGET-50-PAKZER	TARGET	Wilms tumor	FHWT
3.8421	3.88137	3.55172	TARGET-50-PAKZFK	TARGET	Wilms tumor	FHWT
3.80605	3.77276	3.58143	TARGET-50-PAKZHF	TARGET	Wilms tumor	FHWT
3.83993	3.83251	3.61337	TARGET-50-PALDTE	TARGET	Wilms tumor	FHWT
3.88058	3.7823	3.47925	TARGET-50-PALDWP	TARGET	Wilms tumor	FHWT
3.85122	3.61908	3.01756	TARGET-50-PALERC	TARGET	Wilms tumor	FHWT
3.85659	3.91608	3.72077	TARGET-50-PALFME	TARGET	Wilms tumor	FHWT
3.83251	3.87702	3.68405	TARGET-50-PALFME	TARGET	Wilms tumor	FHWT
3.84711	3.8448	3.60368	TARGET-50-PALFRD	TARGET	Wilms tumor	FHWT
3.82562	3.76984	3.49792	TARGET-50-PALGAZ	TARGET	Wilms tumor	FHWT
3.88915	3.8383	3.41819	TARGET-50-PALGLU	TARGET	Wilms tumor	FHWT
3.79826	3.85155	3.52178	TARGET-50-PALGVY	TARGET	Wilms tumor	FHWT
3.79149	3.74533	3.32182	TARGET-50-PALJIP	TARGET	Wilms tumor	FHWT
3.85794	3.83968	3.41738	TARGET-50-PALJIP	TARGET	Wilms tumor	FHWT
3.84753	3.85051	3.68261	TARGET-50-PALKCW	TARGET	Wilms tumor	FHWT
3.88769	3.68079	3.68773	TARGET-50-PALKRS	TARGET	Wilms tumor	FHWT
3.74994	3.38576	2.13663	Aflac_2315T	Hong	Wilms tumor cell line	FHWT
3.83311	3.47432	2.13663	Aflac_2365T	Hong	Wilms tumor cell line	FHWT
3.82615	3.54634	2.85704	Aflac_2377T	Hong	Wilms tumor cell line	FHWT
3.82853	3.85784	3.60246	Aflac_2315T	Hong	Wilms tumor	FHWT
3.8968	3.91017	3.75722	Aflac_2365T	Hong	Wilms tumor	FHWT
3.86276	3.91213	3.64223	Aflac_2377T	Hong	Wilms tumor	FHWT
3.80604	2.13663	2.13663	PEDS_0022N	Hong	Normal cell line	Normal
3.85856	3.87624	3.28369	PEDS_0041_T1	Hong	Wilms tumor	FHWT
3.85492	3.87317	3.41667	Aflac_2494T	Hong	Wilms tumor	FHWT
3.83172	3.7113	3.16413	Aflac_2494T	Hong	Wilms tumor cell line	FHWT
3.87114	3.95577	3.64346	Aflac_2597T	Hong	Wilms tumor cell line	FHWT
3.91978	3.83749	3.57692	Aflac_2597T	Hong	Wilms tumor	FHWT
3.7911	3.51176	2.13663	PEDS_0002T	Hong	Wilms tumor cell line	FHWT
3.81779	3.71528	3.18533	PEDS_1012T	Hong	Wilms tumor cell line	FHWT
3.82545	3.64293	3.33537	PEDS_0041_T1	Hong	Wilms tumor cell line	FHWT
3.85573	3.62845	3.31593	PEDS_0041_T2	Hong	Wilms tumor cell line	FHWT
3.80719	3.59468	2.98786	PEDS_0022T	Hong	Wilms tumor cell line	FHWT
3.7845	3.66233	2.71172	TARGET-52-PADYCE	TARGET	Malignant rhabdoid tumor	Malignant rhabdoid tumor
3.84679	3.43899	2.49519	TARGET-52-PADYZI	TARGET	Malignant rhabdoid tumor	Malignant rhabdoid tumor
3.81754	2.89384	2.68358	TARGET-52-PAEHIP	TARGET	Malignant rhabdoid tumor	Malignant rhabdoid tumor
3.85067	2.5609	2.47214	TARGET-52-PAJLRA	TARGET	Malignant rhabdoid tumor	Malignant rhabdoid tumor
3.81722	3.30415	2.58778	TARGET-52-PAJLWM	TARGET	Malignant rhabdoid tumor	Malignant rhabdoid tumor
3.78159	3.36213	2.81845	TARGET-52-PAJMBW	TARGET	Malignant rhabdoid tumor	Malignant rhabdoid tumor
3.90361	3.31318	2.46639	TARGET-52-PAJMRB	TARGET	Malignant rhabdoid tumor	Malignant rhabdoid tumor
3.7936	3.0954	2.51944	TARGET-52-PAJNER	TARGET	Malignant rhabdoid tumor	Malignant rhabdoid tumor
3.83565	3.44736	2.57312	TARGET-52-PAJNFP	TARGET	Malignant rhabdoid tumor	Malignant rhabdoid tumor
3.80572	3.40524	2.39797	TARGET-52-PAJPHJ	TARGET	Malignant rhabdoid tumor	Malignant rhabdoid tumor
3.82939	3.50171	2.83175	TARGET-52-PAKHTL	TARGET	Malignant rhabdoid tumor	Malignant rhabdoid tumor
3.82598	3.0175	2.59301	TARGET-52-PAKPEW	TARGET	Malignant rhabdoid tumor	Malignant rhabdoid tumor
3.78475	3.28794	2.60519	TARGET-52-PARECB	TARGET	Malignant rhabdoid tumor	Malignant rhabdoid tumor
3.79837	3.03431	2.5415	TARGET-52-PAREWI	TARGET	Malignant rhabdoid tumor	Malignant rhabdoid tumor
3.8247	2.68238	2.33036	TARGET-52-PARGRN	TARGET	Malignant rhabdoid tumor	Malignant rhabdoid tumor
3.80633	3.3408	2.21725	TARGET-52-PARIRN	TARGET	Malignant rhabdoid tumor	Malignant rhabdoid tumor
3.78194	3.10125	2.25675	TARGET-52-PARKKN	TARGET	Malignant rhabdoid tumor	Malignant rhabdoid tumor
3.76673	2.69464	3.31633	TARGET-52-PARPFY	TARGET	Malignant rhabdoid tumor	Malignant rhabdoid tumor
3.81782	2.87673	2.77915	TARGET-52-PARRCL	TARGET	Malignant rhabdoid tumor	Malignant rhabdoid tumor
3.76931	2.76946	2.80246	TARGET-52-PARTKH	TARGET	Malignant rhabdoid tumor	Malignant rhabdoid tumor
3.80655	2.60416	2.26598	TARGET-52-PARUGK	TARGET	Malignant rhabdoid tumor	Malignant rhabdoid tumor
3.81881	3.33044	2.79164	TARGET-52-PARZBI	TARGET	Malignant rhabdoid tumor	Malignant rhabdoid tumor
3.79883	2.35596	2.56848	TARGET-52-PARZRH	TARGET	Malignant rhabdoid tumor	Malignant rhabdoid tumor
3.76559	2.74292	2.8284	TARGET-52-PASABD	TARGET	Malignant rhabdoid tumor	Malignant rhabdoid tumor
3.80295	2.95873	2.71708	TARGET-52-PASADZ	TARGET	Malignant rhabdoid tumor	Malignant rhabdoid tumor
3.80858	3.24093	3.29353	TARGET-52-PASAMZ	TARGET	Malignant rhabdoid tumor	Malignant rhabdoid tumor
3.80415	3.12674	2.62392	TARGET-52-PASCDH	TARGET	Malignant rhabdoid tumor	Malignant rhabdoid tumor
3.86999	3.34784	2.37064	TARGET-52-PASGCL	TARGET	Malignant rhabdoid tumor	Malignant rhabdoid tumor
3.83928	3.24237	2.64509	TARGET-52-PASGGN	TARGET	Malignant rhabdoid tumor	Malignant rhabdoid tumor
3.78348	2.73082	2.56061	TARGET-52-PASILR	TARGET	Malignant rhabdoid tumor	Malignant rhabdoid tumor
3.83532	3.21046	2.82962	TARGET-52-PASRHU	TARGET	Malignant rhabdoid tumor	Malignant rhabdoid tumor
3.82287	3.50638	2.13663	TARGET-52-PASXGF	TARGET	Malignant rhabdoid tumor	Malignant rhabdoid tumor
3.77511	3.32771	2.36172	TARGET-52-PASYNF	TARGET	Malignant rhabdoid tumor	Malignant rhabdoid tumor
3.78061	2.91551	2.69441	TARGET-52-PASZYE	TARGET	Malignant rhabdoid tumor	Malignant rhabdoid tumor
3.7987	2.8664	2.96514	TARGET-52-PATAFT	TARGET	Malignant rhabdoid tumor	Malignant rhabdoid tumor
3.73744	3.06702	3.10703	TARGET-52-PATBLF	TARGET	Malignant rhabdoid tumor	Malignant rhabdoid tumor
3.81762	3.52898	3.18119	TARGET-52-PATDVL	TARGET	Malignant rhabdoid tumor	Malignant rhabdoid tumor
3.8053	2.65736	2.25169	TARGET-52-PATENH	TARGET	Malignant rhabdoid tumor	Malignant rhabdoid tumor
3.79669	3.8031	3.0071	TARGET-52-PATFXW	TARGET	Malignant rhabdoid tumor	Malignant rhabdoid tumor
3.81531	3.49257	2.4657	TARGET-52-PATFZZ	TARGET	Malignant rhabdoid tumor	Malignant rhabdoid tumor
3.81954	2.92112	3.04213	TARGET-52-PATXEE	TARGET	Malignant rhabdoid tumor	Malignant rhabdoid tumor
3.74011	2.59466	3.38618	TARGET-52-PATXKA	TARGET	Malignant rhabdoid tumor	Malignant rhabdoid tumor
3.81299	3.02258	2.83833	TARGET-52-PAUCGJ	TARGET	Malignant rhabdoid tumor	Malignant rhabdoid tumor
3.77779	3.414	3.16207	TARGET-52-PAUEKW	TARGET	Malignant rhabdoid tumor	Malignant rhabdoid tumor
3.83885	3.53191	2.28686	TARGET-52-PAUFVP	TARGET	Malignant rhabdoid tumor	Malignant rhabdoid tumor
3.81825	3.22356	3.02084	TARGET-52-PAUGYZ	TARGET	Malignant rhabdoid tumor	Malignant rhabdoid tumor
3.83685	2.77123	2.75438	TARGET-52-PAUHAZ	TARGET	Malignant rhabdoid tumor	Malignant rhabdoid tumor
3.8377	3.12048	2.37462	TARGET-52-PAUNPA	TARGET	Malignant rhabdoid tumor	Malignant rhabdoid tumor
3.76205	3.83332	2.2373	TARGET-52-PAVCKS	TARGET	Malignant rhabdoid tumor	Malignant rhabdoid tumor
3.84867	3.23891	2.64396	TARGET-52-PAVITI	TARGET	Malignant rhabdoid tumor	Malignant rhabdoid tumor
3.85925	2.65271	2.42757	TARGET-52-PAVVIT	TARGET	Malignant rhabdoid tumor	Malignant rhabdoid tumor
3.81609	2.96921	2.31964	TARGET-52-PAWFBL	TARGET	Malignant rhabdoid tumor	Malignant rhabdoid tumor
3.70961	2.39556	2.31268	TARGET-50-CAAAAQ	TARGET	Normal	Normal
3.71382	2.43197	2.33616	TARGET-50-CAAAAR	TARGET	Normal	Normal
3.62805	2.32688	2.29417	TARGET-50-PAJNRL	TARGET	Normal	Normal
3.68287	2.3525	2.30338	TARGET-50-PAJNSL	TARGET	Normal	Normal
3.66603	2.37772	2.26336	TARGET-50-PAJPHA	TARGET	Normal	Normal
3.68433	2.3943	2.24875	TARGET-50-PALKCW	TARGET	Normal	Normal
3.63655	2.81676	2.51716	TARGET-52-PARPFY	TARGET	Normal	Normal
3.70482	2.47997	2.30377	TARGET-52-PARRCL	TARGET	Normal	Normal
3.68738	2.60461	2.35543	TARGET-52-PARZBI	TARGET	Normal	Normal
3.72351	2.35506	2.28412	TARGET-52-PASDLA	TARGET	Normal	Normal
3.66026	2.84455	2.74994	TARGET-52-PASXNA	TARGET	Normal	Normal
3.75409	2.46886	2.22927	TARGET-52-PAUDPV	TARGET	Normal	Normal
3.78008	2.13663	3.18997	PEDS_0023N	Hong	Normal	Normal
3.83314	2.3072	2.96894	PEDS_0023N	Hong	Normal cell line	Normal
3.7791	3.186	3.35859	Aflac_2494N	Hong	Normal	Normal
3.87516	2.89734	2.13663	Aflac_2494N	Hong	Normal cell line	Normal
3.7136	3.19937	3.21294	Aflac_2597N	Hong	Normal cell line	Normal

## Sheet: Fig 4D
	R1							R2								R1								R2
KPT330 (μM)	PEDS 1012T- sgTP53			PEDS 1012T- sgLacZ				KPT330 (μM)	Aflac_1012T- sgTP53			Aflac_1012T_sgTP53				KPT330 (μM)	PEDS 0022T- sgTP53			PEDS 0022T- sgLacZ				KPT330 (μM)	PEDS 0022T- sgTP53			PEDS 0022T- sgLacZ
50	-0.421359	0.273514	0.147845	1.37953	-0.185909	-1.19362		50	8.87641	14.3623	8.66969	-0.169276	-0.955202	1.12448		50	-0.0143146	-0.0327192	0.0470338	-0.00415985	-0.00415985	0.0083197		50	-0.280009	0.537912	-0.257903	0.024461	-0.111822	0.0873607
16.6667	54.4662	73.7082	73.0059	44.6287	43.7604	26.1984		16.6667	98.2352	131.223	125.703	24.8111	23.3722	29.5024		16.6667	36.2426	47.3099	46.7823	28.5033	31.307	30.9077		16.6667	54.0638	48.611	50.2763	44.4107	39.7771	44.4526
5.55556	89.986	93.8151	93.5564	52.5573	51.67	31.1862		5.55556	-3.82569	0.561475	3.26421	42.5125	35.814	42.6335		5.55556	60.328	61.9476	63.9966	41.5652	40.6084	34.3188		5.55556	85.2627	76.1108	75.0129	41.5173	42.4608	42.2092
1.85185	83.7765	97.356	102.582	54.6361	55.3903	38.5634		1.85185	118.464	119.849	126.009	44.4411	43.9877	40.1124		1.85185	67.9107	66.5242	73.4198	42.7632	38.8447	43.2333		1.85185	88.7702	86.7069	80.0088	44.7881	45.3542	46.1719
0.617284	91.3905	101.222	114.38	55.5297	50.6623	42.8161		0.617284	-1.54788	0.595929	20.0472	37.3436	25.0227	37.1078		0.617284	67.9168	74.1989	78.5976	44.8515	43.5703	46.1535		0.617284	85.6385	81.7405	80.3478	49.9563	48.9709	48.4677
0.205761	89.0397	103.979	112.126	58.6353	53.7615	48.7166		0.205761	124.968	125.603	124.122	78.9009	58.4971	73.2664		0.205761	74.1007	85.2232	79.2233	46.8149	46.7026	46.2658		0.205761	98.1873	87.7533	85.7048	54.2964	55.502	55.8374
0.068587	68.5928	112.111	109.531	73.3263	74.3657	52.7411		0.068587	84.8861	98.9243	93.6107	93.2531	69.8446	85.14		0.068587	85.8612	108.112	92.7936	61.3578	62.5849	63.7206		0.068587	98.1063	100.899	88.2765	64.266	76.8354	66.2159
0.022862	75.1571	117.16	119.185	94.672	94.5579	74.0171		0.022862	125.431	118.624	103.403	97.5757	76.4404	96.0885		0.022862	104.898	100.438	108.646	76.2001	87.5315	72.4937		0.022862	108.113	100.693	95.9915	80.5465	98.8399	99.385
0	89.7272	103.566	106.707	112.202	103.602	84.1956		0	94.4376	103.993	101.57	110.169	87.9149	101.916		0.001	109.879	127.897	117.683	90.4559	95.3604	79.1328		0.001	110.058	100.671	99.2484	82.79	110.529	91.8161
																0	98.3211	106.125	95.5543	98.4719	111.417	90.1107		0	101.43	102.159	96.4115	88.7654	107.059	104.176
		KPT330 (uM)	Fold Change
R1	PEDS 1012T sgTP53 IC50	19.63	19.6003
	PEDS 1012T sgLacZ IC50	0.9529
R2	PEDS 1012T sgTP53 IC50	15.81	17.7589
	PEDS 1012T sgLacZ IC50	0.8428
R1	PEDS 0022T sgTP53 IC50	5.972	13.4008
	PEDS 0022T shLacZ IC50	0.4147
R2	PEDS 0022T sgTP53 IC50	13.46	12.209
	PEDS 0022T shLacZ IC50	1.019

## Sheet: Fig4E
Cell Line	shControl		shSeed		shTRIP13_1		shTRIP13_2
	Replciate 1	Replicate 2	Replciate 1	Replicate 2	Replciate 1	Replicate 2	Replciate 1	Replicate 2
PEDS_1012T	100	100	57.6292	47.5315	18.7062	14.9818	13.7588	15.1101
Peds_0022T	100	100	112.138	104.976	37.9737	44.6446	64.0253	54.2246
Aflac_2377T	100	100	81.6391	73.8983	27.5736	29.4512	37.1588	32.973

## Sheet: Fig5A
Dactinomycin Data
PEDS_0022T_Rep1
	ZIP	-21.963
	BLISS	-22.558
Drug1:	Dactinomycin
Drug2:	KPT-330
ConcUnit:	nM
		10000	10000	5000	5000	2500	2500	1250	1250	0	0
	500	11.0317	10.8274	19.5536	19.7321	26.5438	25.7143	28.7992	28.3009	9.37759	9.04564
	250	11.1338	11.236	21.1607	21.9643	25.1613	25.53	33.3832	30.6926	11.2033	10.2075
	125	10.7252	10.8274	22.2321	21.3393	25.0691	25.0691	26.4076	27.2048	11.7842	9.87552
	62.5	10.9295	12.1553	20.5357	20.4464	24.7005	23.5945	26.7065	26.9058	11.5353	9.79253
	0	46.6803	48.621	46.1607	45.4464	52.8111	49.4931	53.6124	53.3134	106.224	93.7759
PEDS_0022T_Rep2
	ZIP	-5.661
	BLISS	-8.844
Drug1:	Dactinomycin
Drug2:	KPT-330
ConcUnit:	nM
		10000	10000	5000	5000	2500	2500	1250	1250	0	0
	500	1.41827	1.44907	5.15459	7.47077	13.1034	13.41	14.7826	15.5731	5.99043	5.90216
	250	1.66093	1.75387	5.76207	7.13509	12.4138	13.0268	16.3636	13.6759	6.28721	6.12826
	125	1.65813	1.85453	5.45879	6.6582	10.4981	11.8008	14.8617	14.6245	7.30479	6.5558
	62.5	1.73067	1.90067	5.43935	6.62555	9.65517	10.6513	12.9644	12.0949	6.39213	6.54452
	0	35.9167	33.3333	35.2227	33.4413	32.4904	34.4828	37.5494	38.8933	107.377	92.623
Aflac_2494T Rep1
	ZIP	-9.134
	BLISS	-15.64
Drug1:	Dactinomycin
Drug2:	KPT-330
ConcUnit:	nM
		10000	10000	5000	5000	2500	2500	1250	1250	0	0
	500	4.06398	4.35341	11.3978	12.6882	20.8989	18.9888	24.0095	21.644	8.74959	6.91134
	250	3.55214	5.33967	12.9032	14.3011	22.0225	22.5843	26.2567	26.7297	10.5394	8.74842
	125	4.20879	4.54917	12.9032	14.5161	23.1461	24.8315	26.848	29.0952	11.2132	9.67436
	62.5	4.57151	6.06609	14.1935	16.3441	22.1348	25.3933	28.0308	27.5577	11.143	10.459
	0	45.1929	45.3154	47.2043	48.7097	51.9101	52.1348	57.0077	52.5133	105.231	94.7689
Aflac_2494T Rep2
	ZIP	-4.93
	BLISS	-8.682
Drug1:	Dactinomycin
Drug2:	KPT-330
ConcUnit:	nM
		10000	10000	5000	5000	2500	2500	1250	1250	0	0
	500	1.81643	1.65217	8.44444	9.53704	17.6682	18.565	22.1395	22.4186	12.0192	10.9615
	250	1.44928	2.2029	8.2963	10	17.6682	16.7713	21.8605	23.6279	12.0192	11.5385
	125	2.02899	2.24155	8.97222	9.90741	19.3722	18.8341	22.1395	20.5581	12.1154	10.5769
	62.5	2.4058	2.51208	9.72222	11.8519	17.13	16.9507	21.3023	20.186	12.5962	10.6731
	0	40.1932	38.8406	43.7963	39.8148	42.3318	42.5112	46.0465	48	100	91.8269
Vincristine Data
PEDS_0022T Rep1
	ZIP	-11.079
	BLISS	-11.096
Drug1:	Vincristine
Drug2:	KPT-330
ConcUnit:	nM
		10000	10000	5000	5000	2500	2500	1250	1250	0	0
	500	29.6721	31.5574	27.8545	28.1455	25.8246	27.0175	25.9259	27.7778	33.2103	31.5867
	250	31.4754	31.7213	31.7091	32.5091	30.5263	32.4211	32.1481	32.5926	37.6384	32.9151
	125	31.8033	32.541	31.7091	31.7818	32.7719	33.8246	33.6296	34	36.9742	35.3506
	62.5	34.4262	37.1311	32.3636	33.5273	33.8947	32.7018	33.4815	35.1111	38.3764	36.4576
	0	44.1803	41.8033	42.6182	44.3636	44.3509	45.4737	39.6296	47.7778	106.273	93.7269
PEDS_0022T Rep2
	ZIP	-10.422
	BLISS	-10.441
Drug1:	Vincristine
Drug2:	KPT-330
ConcUnit:	nM
		10000	10000	5000	5000	2500	2500	1250	1250	0	0
	500	27.0539	25.3112	23.68	22.72	25.0806	23.3871	23.8174	24.3154	33.4498	34.4978
	250	23.0705	22.0747	23.44	22.56	22.3387	21.6935	26.0581	27.0539	32.2271	30.2183
	125	25.6432	26.2241	24.96	22.24	24.6774	23.4677	23.3195	25.0622	35.3712	33.7118
	62.5	27.3859	27.8008	26.32	23.44	30.0806	26.4516	25.3112	24.6473	36.7686	34.3231
	0	34.2739	37.8423	32.08	29.6	30.8871	33.9516	32.0332	33.9419	96.9432	96.9432
Aflac_2494T Rep1
	ZIP	-0.2
	BLISS	-0.182
Drug1:	Vincristine
Drug2:	KPT-330
ConcUnit:	nM
		10000	10000	5000	5000	2500	2500	1250	1250	0	0
	500	24.5839	25.4801	25.9192	25.1959	29.6564	29.6564	26.0669	29.4118	36.8652	34.7335
	250	24.968	28.2971	28.2098	30.9825	30.3798	31.5853	31.0265	31.4879	42.0063	36.1129
	125	28.4251	29.7055	28.9331	34.358	35.0814	34.4786	33.564	35.8708	46.1442	38.6207
	62.5	28.5531	29.8335	31.3442	34.1169	37.9747	36.4075	37.4856	35.6401	42.5078	38.3699
	0	44.5583	47.2471	48.4629	51.7179	53.4057	58.2278	52.8258	52.3645	99.5611	100.439
Aflac_2494T Rep2
	ZIP	-10.701
	BLISS	-10.731
Drug1:	Vincristine
Drug2:	KPT-330
ConcUnit:	nM
		10000	10000	5000	5000	2500	2500	1250	1250	0	0
	500	24.6637	25.6502	26.3111	26.3111	25.4626	25.6388	27.4107	28.6607	31.5493	29.108
	250	26.1883	26.5471	26.7556	24.9778	25.7269	26.5198	29.375	30	33.1455	29.5775
	125	26.6368	27.3543	27.0222	25.7778	27.9295	28.4581	29.4643	30.8929	33.9906	26.9484
	62.5	27.6233	26.5471	27.8222	26.2222	25.5507	28.1057	29.4643	28.8393	34.1784	28.7324
	0	39.4619	38.7444	43.3778	38.8444	40.1762	39.6476	44.7321	44.0179	94.8357	83.662
Doxorubicin data
See source data for Fig 5C for PEDS_0022T and Aflac_2494T synergy data for doxorubicin and KPT330

## Sheet: Fig5C
PEDS_066N Rep1
	ZIP	-10.477
	BLISS	-10.829
Drug1:	Doxorubicin
Drug2:	KPT-330
ConcUnit:	nM
		10000	10000	5000	5000	2500	2500	1250	1250	0	0
	500	18.5176	21.5904	23.765	25.0908	26.875	23.3809	26.7945	27.5936	29.1672	21.4851
	250	28.3619	32.2772	36.044	37.4069	36.4714	38.869	43.3358	42.2516	44.1226	33.5287
	125	34.5571	35.759	42.8711	44.612	47.7963	46.0121	46.8299	47.9884	45.7147	43.7756
	62.5	37.6485	41.0064	46.6502	43.088	52.418	50.2435	51.3091	49.5496	55.3112	50.0824
	0	43.3667	43.8438	52.5667	53.2915	54.6607	51.4515	58.3469	56.9281	86.1697	82.5455
PEDS_066N Rep2
	ZIP	-14.814
	Bliss	-16.833
Drug1:	Doxorubicin
Drug2:	KPT-330
ConcUnit:	nM
		10000	10000	5000	5000	2500	2500	1250	1250	0	0
	500	75.6589	67.2554	69.1559	71.2373	70.7099	73.6726	77.9309	68.6199	57.2435	48.1833
	250	90.4721	94.1321	91.5511	90.8997	91.1484	90.6057	108.815	88.1153	73.7198	67.2432
	125	97.7648	92.5661	91.5829	108.417	102.772	96.7366	96.714	103.286	92.9718	76.4884
	62.5	110.957	89.0427	77.1162	96.1033	97.8073	102.193	96.0271	93.0252	100.544	93.6764
	0	104.402	80.2659	68.7666	85.8868	90.5324	91.4198	108.094	85.2661	98.9929	101.007
Aflac_2597N Rep1
	ZIP	-10.253
	BLISS	-10.872
Drug1:	Doxorubicin
Drug2:	KPT-330
ConcUnit:	nM
		10000	10000	5000	5000	2500	2500	1250	1250	0	0
	500	22.9775	27.288	27.8976	33.5449	34.0287	30.9376	37.6896	37.7957	41.591	37.2634
	250	30.251	30.5894	34.4629	43.5578	44.3367	56.1894	57.0421	50.9072	50.3826	46.9628
	125	29.3747	30.3265	30.4717	40.3537	35.2681	42.9442	50.2967	44.2329	44.575	40.9811
	62.5	27.0778	28.9241	33.3744	45.1069	38.9005	41.9624	54.7079	47.5733	49.9081	46.5792
	0	32.8966	31.4513	42.4659	47.6007	46.0363	50.1444	64.4138	60.018	90.5025	87.95
Aflac_2597N Rep2
	ZIP	-10.089
	BLISS	-10.218
Drug1:	Doxorubicin
Drug2:	KPT-330
ConcUnit:	nM
		10000	10000	5000	5000	2500	2500	1250	1250	0	0
	500	30.0929	30.646	32.47	32.9555	37.9587	35.4339	36.6161	37.2367	38.7778	33.0948
	250	37.6462	36.7934	38.4738	41.4461	41.501	43.4727	43.5065	43.5867	45.9173	40.9395
	125	40.9648	41.995	41.8979	46.6647	49.7595	52.8796	47.3951	49.6539	57.0764	47.9566
	62.5	43.3123	47.1629	46.1622	50.6292	50.8699	58.5794	53.7958	53.3609	65.0097	71.4062
	0	45.1151	45.0223	48.915	52.6474	49.3837	55.9195	57.3212	59.141	89.6456	79.5379
PEDS_0023_N Rep1
	ZIP	-7.611
	BLISS	-11.117
Drug1:	Doxorubicin
Drug2:	KPT-330
ConcUnit:	nM
		10000	10000	5000	5000	2500	2500	1250	1250	0	0
	500	47.8575	43.3826	57.1426	59.5396	61.4866	60.5867	59.785	63.9163	58.0261	51.1134
	250	61.8875	63.8018	70.6818	76.8419	87.8941	85.7917	84.45	82.9202	73.9459	65.6997
	125	77.3818	72.6861	93.637	89.4812	110.53	99.3308	105.376	112.494	87.7469	80.7687
	62.5	77.2346	86.667	102.178	114.678	123.407	116.715	120.208	118.94	116.077	101.531
	0	90.1275	80.8014	98.9545	105.769	117.271	108.992	118.187	124.004	126.27	106.178
PEDS_0023_N Rep2
	ZIP	-8.598
	BLISS	-5.219
Drug1:	Doxorubicin
Drug2:	KPT-330
ConcUnit:	nM
		10000	10000	5000	5000	2500	2500	1250	1250	0	0
	500	41.3457	42.8248	63.0245	60.3433	65.6821	54.9488	58.6282	57.2088	52.7125	55.0727
	250	53.4667	62.9815	77.9572	77.8791	93.8915	77.8083	82.8159	74.2183	67.1745	70.7889
	125	66.8528	71.7516	103.275	90.689	118.072	90.0876	103.337	100.688	79.7117	87.0251
	62.5	66.7256	85.5528	112.695	116.226	131.827	105.854	117.882	106.458	105.447	109.396
	0	77.8642	79.7626	109.14	107.197	125.273	98.85	115.901	110.991	114.707	114.403
Aflac_2494N Rep1
	ZIP	-9.139
	BLISS	-10.341
Drug1:	Doxorubicin
Drug2:	KPT-330
ConcUnit:	nM
		10000	10000	5000	5000	2500	2500	1250	1250	0	0
	500	23.9046	23.2966	29.6521	30.5563	32.5913	31.7678	39.2202	37.9033	32.2992	28.318
	250	32.6609	28.9451	33.4128	34.7139	40.8355	34.3374	43.0751	38.0025	36.1958	45.1758
	125	29.0261	29.8075	29.8255	31.0793	35.1017	42.2032	52.1174	45.4422	36.5789	49.2228
	62.5	37.4681	31.5723	37.3252	37.2709	45.1094	47.842	57.6188	55.7273	43.3195	50.1769
	0	34.4161	38.9457	43.3781	42.95	54.1486	62.6029	76.3974	73.5408	105.42	111.353
Aflac_2494N Rep2
	ZIP	-4.709
	BLISS	-4.011
Drug1:	Doxorubicin
Drug2:	KPT-330
ConcUnit:	nM
		10000	10000	5000	5000	2500	2500	1250	1250	0	0
	500	23.5442	22.105	23.7622	26.7437	29.8859	32.4853	37.5467	34.6268	29.9381	46.5185
	250	20.9818	19.6613	24.0503	24.0733	27.7933	31.3828	33.1067	31.3316	35.9168	44.0746
	125	21.6186	19.6118	25.8621	31.1589	33.7216	34.033	29.7914	31.0263	38.1325	42.1071
	62.5	19.5645	26.1436	28.2583	30.5832	37.2156	31.4803	28.9185	31.408	41.1269	41.0921
	0	22.6661	27.351	38.2358	40.6138	49.375	51.4057	50.2665	48.4775	99.6806	102.347
PEDS_040N Rep1
	ZIP	-6.011
	BLISS	-6.164
Drug1:	Doxorubicin
Drug2:	KPT-330
ConcUnit:	nM
		10000	10000	5000	5000	2500	2500	1250	1250	0	0
	500	36.8986	34.9283	39.7494	40.1635	42.8355	48.3104	46.7716	43.9732	44.627	44.7055
	250	43.9558	44.845	45.9827	48.2014	48.2232	52.7042	56.0083	54.2211	54.4216	50.176
	125	44.4614	47.4778	47.8047	49.1516	56.5008	57.7955	58.0439	56.588	64.8352	63.3095
	62.5	52.6737	47.4604	52.9439	52.6562	60.0229	59.0683	58.3185	56.1652	74.1634	63.2267
	0	53.7068	51.3878	56.3657	57.8129	62.0454	60.4675	61.5442	60.5983	108.721	102.222
PEDS_040N Rep2
	ZIP	-5.833
	BLISS	-7.139
Drug1:	Doxorubicin
Drug2:	KPT-330
ConcUnit:	nM
		10000	10000	5000	5000	2500	2500	1250	1250	0	0
	500	46.4136	41.1061	49.3849	43.9828	54.5606	54.5299	62.127	54.9609	39.1954	60.3877
	250	55.8179	39.61	65.92	61.7088	69.3367	72.6497	70.9454	67.1678	57.0853	91.229
	125	51.3097	51.7967	66.7424	64.6913	73.6544	80.1024	63.5805	77.4437	55.3682	80.6785
	62.5	54.6925	51.0934	65.0642	64.1052	59.69	76.2409	65.7886	74.2099	63.8668	76.2136
	0	46.7499	55.6841	56.4188	64.5415	63.3823	90.6201	76.0674	83.016	93.0573	122.182
PEDS_0002T Rep1
	ZIP	-2.426
	BLISS	-2.607
Drug1:	Doxorubicin
Drug2:	KPT-330
ConcUnit:	nM
		10000	10000	5000	5000	2500	2500	1250	1250	0	0
	500	0.244252	0.395789	0.499559	0.655371	0.676105	0.823338	0.731566	1.01762	0.647671	0.698208
	250	1.43442	1.28986	5.15368	4.21892	4.01138	5.45756	5.36892	5.03799	5.59452	4.04158
	125	7.1208	6.68223	14.8879	15.1383	19.4745	19.2481	17.9217	20.938	19.5205	16.6715
	62.5	11.0916	11.9649	25.1273	24.0175	31.221	33.2331	33.2831	36.5159	42.1233	35.1254
	0	18.1063	20.1504	43.1239	43.377	52.5502	51.7293	44.8795	50.5863	94.0068	98.5663
PEDS_0002T Rep2
	ZIP	11.747
	BLISS	9.299
Drug1:	Doxorubicin
Drug2:	KPT-330
ConcUnit:	nM
		10000	10000	5000	5000	2500	2500	1250	1250	0	0
	500	6.85098	7.64586	19.0135	22.1618	32.428	25.9277	24.224	26.2575	12.8004	12.2509
	250	0.386702	0.496174	1.17252	1.15268	3.18101	2.72895	3.47421	3.75295	2.62436	3.61617
	125	3.69387	5.11119	8.09204	7.20422	9.72656	8.74566	8.81686	7.50589	34.92	31.008
	62.5	22.0074	24.8505	36.4637	36.206	42.0138	32.8179	40.5504	38.99	61.1167	56.428
	0	40.1708	49.6593	66.9988	62.7066	70.6919	60.7259	68.9231	70.7755	107.096	112.628
PEDS_0002T Rep3
	ZIP	-0.604
	BLISS	-0.653
Drug1:	KPT300
Drug2:	DOX
ConcUnit:	nM
		10000	10000	5000	5000	2500	2500	1250	1250	0	0
	500	0.399691	0.124755	0.951843	0.704257	0.679344	0.788497	2.14388	1.40779	1.87396	1.06022
	250	1.21575	1.30629	7.69004	7.87663	8.54557	8.83137	8.79045	10.569	9.94133	10.2711
	125	6.70517	6.0358	23.2954	19.227	19.4198	20.377	24.1039	21.3101	26.7088	24.7842
	62.5	13.4425	16.2316	31.9134	26.4598	32.0089	34.3137	36.4203	39.934	44.9123	46.8864
	0	21.6933	22.4369	44.7059	49.7992	48.8525	43.4641	51.8657	47.1947	92.6316	91.5751
PEDS_0002T Rep4
	ZIP	-2.014
	BLISS	-2.561
Drug1:	KPT300
Drug2:	DOX
ConcUnit:	nM
		10000	10000	5000	5000	2500	2500	1250	1250	0	0
	500	2.23499	2.42554	4.65442	4.82913	5.90382	6.48	6.19422	6.52233	8.26336	9.85935
	250	13.204	16.4058	23.6656	26.2411	26.5387	33.0357	32.2946	37.2093	35.8621	36.2903
	125	23.0512	27.9817	38.8732	37.5887	44.5087	50.5952	50.9915	47.6744	49.4253	53.4946
	62.5	33.9759	41.8675	49.2958	43.9716	52.6012	52.9762	51.5581	63.3721	54.7126	56.7204
	0	44.0964	48.1928	59.7183	54.3735	66.185	49.4048	39.6601	50.5814	65.7471	78.7634
PEDS_023_T2 Rep1
	ZIP	1.179
	BLISS	1.168
	Drug1:	Doxorubicin
	Drug2:	KPT-330
	ConcUnit:	nM
		10000	10000	5000	5000	2500	2500	1250	1250	0	0
	500	0.45	0.78	1.78	2.09	4.27	4.19	6.43	4.94	7.62	7.44
	250	1.2	2.14	4.11	4.71	7.23	7.68	10.36	7.02	17.73	17
	125	3.82	7.24	11.1	10.69	17.26	15.26	17.22	18.21	37.92	32.93
	62.5	7.44	10.59	14.87	17.17	21.83	21.46	25.75	25.1	62.79	51.39
	0	9.95	13.73	19.42	20.39	26.55	26.3	36.97	34.07	117.71	94.77
PEDS_023_T2 Rep2
	ZIP	0.87
	BLISS	0.867
Drug1:	Doxorubicin
Drug2:	KPT-330
ConcUnit:	nM
		10000	10000	5000	5000	2500	2500	1250	1250	0	0
	500	0.44	0.62	1.23	2.15	4.5	4.44	6.37	5.18	8.44	8.3
	250	1.07	1.35	3.77	4.29	5.93	5.75	7.99	6.46	16.39	16.36
	125	3.85	4.62	8.86	8.65	14.39	12.92	20.03	12.4	35.32	34.85
	62.5	6.66	8.4	11.35	13.13	23.55	22.07	29.97	25	47.39	51.35
	0	11.15	10.69	18.47	17.83	25.25	24.28	33.79	35.36	98.36	99.83
PEDS_0022T Rep1
	ZIP	4.821
	BLISS	4.83
Drug1:	Doxorubicin
Drug2:	KPT-330
ConcUnit:	nM
		10000	10000	5000	5000	2500	2500	1250	1250	0	0
	500	2.34	2.18	2.74	3.49	5.24	4.58	4.25	4.57	4.03	4.32
	250	3.33	3.86	4.6	5.61	6.81	6.88	7.33	6.65	23.32	22.63
	125	13.48	17.26	20.82	21.47	23.59	26.05	27.21	24.55	39.58	36.94
	62.5	28.67	30.56	31.07	35.42	36.05	34.79	37.13	32.36	52.65	53.91
	0	38.34	42.13	40.22	44.36	42.19	43.35	49.63	41.82	89.4	93.84
PEDS_0022T Rep2
	ZIP	1.853
	BLISS	1.581
Drug1:	Doxorubicin
Drug2:	KPT-330
ConcUnit:	nM
		10000	10000	5000	5000	2500	2500	1250	1250	0	0
	500	1.5	1.84	2.95	2.71	4.49	4.19	6.48	4.97	2.42	2.36
	250	2.01	1.77	2.23	2.7	3.03	3.23	3.58	2.89	14.78	14.33
	125	9.13	9.17	12.99	12.31	15.2	15.15	21.39	16.21	27.23	26.9
	62.5	20.59	20.88	24.77	25.19	26.86	27.72	37.06	29.03	37.45	37.49
	0	34.02	33.24	37.46	37.4	38.24	40.99	50.91	39.03	103.24	114.66
PEDS_0022T Rep3
	ZIP	7.807
	BLISS	5.871
Drug1:	Doxorubicin
Drug2:	KPT-330
ConcUnit:	nM
		10000	10000	5000	5000	2500	2500	1250	1250	0	0
	500	23.9513	24.4667	36.2646	39.3395	43.2665	43.1338	38.7459	38.3526	29.7729	30.1586
	250	8.25304	7.42889	16.3313	14.4323	18.357	18.9587	19.6632	20.5626	19.3061	21.4218
	125	14.2384	15.2507	16.93	16.836	16.4303	17.131	15.1152	17.0917	46.2333	48.3776
	62.5	40.0292	38.1549	43.3703	42.5151	44.7433	43.0745	44.0391	47.9559	65.1593	69.0749
	0	51.0657	49.579	58.2393	57.0842	56.6748	58.1802	53.4643	57.9336	84.9235	89.6881
PEDS_0022T Rep4
	ZIP	0.688
	BLISS	0.719
Drug1:	KPT300
Drug2:	DOX
ConcUnit:	nM
		10000	10000	5000	5000	2500	2500	1250	1250	0	0
	500	0.444093	0.681612	1.3077	1.34894	2.01268	2.24718	2.66894	2.15153	3.03749	2.64296
	250	0.461903	0.487619	1.60997	1.86161	2.90143	3.02908	3.51529	3.07935	14.3454	14.8931
	125	1.45178	1.47106	9.08343	10.2966	15.3488	15.3221	17.1849	16.1298	25.2613	22.5443
	62.5	3.13623	3.79839	13.3584	16.881	25.0943	21.3645	23.4043	25.1346	34.8432	35.9098
	0	8.43117	9.51004	26.8698	32.4759	32.4528	30.1616	30.7692	33.5727	89.8955	86.7955
PEDS_0022T Rep5
	ZIP	0.698
	BLISS	0.566
Drug1:	KPT300
Drug2:	DOX
ConcUnit:	nM
		10000	10000	5000	5000	2500	2500	1250	1250	0	0
	500	1.76463	2.11961	4.17161	4.06223	5.376	6.35645	5.79144	6.22251	2.51293	2.23229
	250	1.48312	1.74967	1.97459	1.86874	1.97073	2.06227	2.62888	2.66902	4.5543	4.09028
	125	2.08695	2.55828	3.31231	4.07779	4.95436	4.45202	5.28075	6.22363	21.504	18.2339
	62.5	10.0339	12.5942	15.4902	15.2508	20.1136	21.4286	20.5882	23.6047	27.4406	27.5229
	0	29.2873	29.7094	31.1765	30.1945	32.3864	34.2365	35.1604	32.093	96.9657	87.6147
PEDS_1012T Rep1
	ZIP	4.549
	BLISS	3.37
Drug1:	Doxorubicin
Drug2:	KPT-330
ConcUnit:	nM
		10000	10000	5000	5000	2500	2500	1250	1250	0	0
	500	9.31174	9.5076	23.2505	24.7837	31.5839	31.9381	31.5737	34.0244	17.5302	16.4495
	250	4.2706	4.51554	8.98995	6.82579	10.0507	11.6431	12.7034	34.7604	24.7943	25.9249
	125	29.5285	34.9558	37.8636	35.2908	29.0044	23.7831	20.4369	22.7619	37.8375	39.5248
	62.5	31.5006	34.831	43.143	36.7873	41.3505	43.1373	46.7318	46.586	50.99	53.8842
	0	61.5515	74.7901	75.6037	68.3968	62.8392	52.0268	52.9924	55.6217	88.2489	97.7148
PEDS_1012T Rep2
	ZIP	1.985
	BLISS	2.032
Drug1:	Doxorubicin
Drug2:	KPT-330
ConcUnit:	nM
		10000	10000	5000	5000	2500	2500	1250	1250	0	0
	500	16.0187	20.3422	18.0506	15.8447	17.2332	15.4317	16.0805	14.8238	14.5647	41.3959
	250	50.9566	78.8357	76.2501	66.0154	71.9104	64.7923	67.9749	63.0959	56.6341	66.2738
	125	83.8897	84.858	82.875	82.9437	82.4769	76.2846	75.3568	75.103	67.1073	80.0135
	62.5	88.6118	89.1597	88.7376	78.9676	86.289	83.0593	84.9643	86.429	82.1435	124.07
	0	104.152	103.011	107.542	100.427	106.184	85.0925	106.329	97.2337	86.8581	126.932
PEDS_1012T Rep3
	ZIP	5.299
	BLISS	3.116
Drug1:	Doxorubicin
Drug2:	KPT-330
ConcUnit:	nM
		10000	10000	5000	5000	2500	2500	1250	1250	0	0
	500	5.13818	6.03899	19.0106	28.2852	40.8532	43.5484	41.2496	38.3166	19.6519	17.0144
	250	2.3565	2.86816	7.35056	7.79015	13.0004	15.8758	16.5964	39.1453	27.7952	26.8151
	125	16.2937	22.203	30.9588	40.2767	37.5167	32.4289	26.6998	25.6333	42.417	40.8821
	62.5	17.3819	22.1237	35.2755	41.9847	53.4861	58.8189	61.0529	52.4628	57.1614	55.7345
	0	33.9639	47.5048	61.8167	78.06	81.2813	70.9401	69.2322	62.6383	98.9298	101.07
Aflac_2315 Rep1
	ZIP	1.808
	BLISS	1.754
Drug1:	KPT330
Drug2:	Doxorubicin
ConcUnit:	nM
		10000	10000	5000	5000	2500	2500	1250	1250	0	0
	500	10.9078	11.7069	17.5272	14.9457	17.6871	17.4451	15.5496	14.1161	25.2322	28.1399
	250	26.4099	26.5861	35.0543	32.337	33.4694	32.2802	28.8204	29.9472	40.5573	40.2226
	125	36.0385	42.5982	42.7989	42.5272	45.8503	44.0934	48.3914	44.723	61.1455	58.3466
	62.5	44.4292	48.1873	48.5054	49.4565	51.7007	53.022	49.0617	50.2639	69.969	72.337
	0	49.6561	53.1722	51.2228	53.8043	57.0068	56.7308	54.6917	51.5831	100.31	95.7075
Aflac_2315 Rep2
	ZIP	4.65
	BLISS	4.401
Drug1:	KPT300
Drug2:	DOX
ConcUnit:	nM
		10000	10000	5000	5000	2500	2500	1250	1250	0	0
	500	21.6458	24.902	28.9474	24.4444	38.4498	44.0397	40.1855	37.8467	54.4688	52.2689
	250	45.4383	47.0588	36.3158	65.5556	60.0304	63.7417	61.9784	62.4796	87.0152	66.7227
	125	58.4973	53.5294	63.5088	67.4074	64.8936	70.3642	69.3972	67.6998	104.384	82.521
	62.5	65.8318	71.3725	77.8947	76.1111	66.4134	67.8808	75.7342	77.814	115.683	101.176
	0	65.653	79.0196	73.3333	79.4444	65.1976	69.3709	69.0881	71.4519	125.126	127.227
PEDS_023_T1 Rep1
	ZIP	5.995
	BLISS	5.903
Drug1:	Doxorubicin
Drug2:	KPT-330
ConcUnit:	nM
		10000	10000	5000	5000	2500	2500	1250	1250	0	0
	500	0.32	0.38	1.42	1.24	3.58	3.63	4.54	4.43	5.23	3.25
	250	0.44	1.42	6.3	6.89	10.52	8.48	12.2	12.72	31.02	29.84
	125	8.03	12.59	24.49	20.65	28.07	27.04	31.91	31.86	53.55	47.22
	62.5	16.17	20.95	29.93	28.71	41.27	38.66	45.81	51.96	69.15	72.61
	0	23.33	26.19	32.99	36.63	42.64	40.47	51.66	54	90.64	97.55
PEDS_023_T1 Rep2
	ZIP	2.109
	BLISS	2.077
Drug1:	Doxorubicin
Drug2:	KPT-330
ConcUnit:	nM
		10000	10000	5000	5000	2500	2500	1250	1250	0	0
	500	0.13	0.18	0.57	0.67	1.86	1.81	3.62	2.92	3.18	2.53
	250	0.38	0.51	2.27	2.1	3.49	4.04	6.22	6.4	18.2	16.89
	125	4.08	4.03	8.89	10.37	11.64	11.51	17.36	15.9	34.06	34.08
	62.5	9.13	8.76	13.33	13.52	17.3	18.49	26.24	27.09	48.28	50.1
	0	12.3	12.23	19.49	20.83	24.1	24.44	34.56	30.15	88.28	104.85
PEDS_023_T1 Rep3
	ZIP	12.429
	BLISS	11.835
Drug1:	Doxorubicin
Drug2:	KPT-330
ConcUnit:	nM
		10000	10000	5000	5000	2500	2500	1250	1250	0	0
	500	3.05537	4.03772	11.4444	11.2518	25.8225	22.8959	35.8341	39.5337	36.4916	40.4714
	250	9.52695	15.3024	19.8046	22.3378	31.3485	29.4722	37.3052	40.8818	57.7057	56.2277
	125	30.2903	42.0985	45.7691	47.1776	61.259	62.3075	69.3459	74.4851	84.3317	84.194
	62.5	48.467	58.5668	68.4771	77.0238	98.6266	92.0421	113.311	105.865	107.085	95.7359
	0	56.6428	61.3776	73.7559	81.4191	85.4732	92.0594	87.7181	96.2995	118.96	102.111
PEDS_023_T1 Rep4
	ZIP	1.781
	BLISS	1.778
Drug1:	KPT300
Drug2:	DOX
ConcUnit:	nM
		10000	10000	5000	5000	2500	2500	1250	1250	0	0
	500	0.130415	0.165114	0.759534	0.886257	1.91475	2.1881	3.53618	3.20302	5.28091	4.02888
	250	0.181887	0.233242	1.03247	1.30319	2.60254	2.58621	3.71827	2.97977	10.2665	8.21577
	125	0.986264	1.56511	3.80072	5.19708	6.05567	5.44086	9.28552	6.39774	27.5114	21.0581
	62.5	4.75743	6.65735	12.4868	11.2617	15.9737	14.6552	20.8385	20.566	46.9178	46.9917
	0	10.4717	10.714	18.4127	18.4567	22.2101	19.6121	24.5376	23.1132	105.365	103.631
PEDS_0041_T1 Rep1
	ZIP	7.93
	BLISS	7.932
Drug1:	Doxorubicin
Drug2:	KPT-330
ConcUnit:	nM
		10000	10000	5000	5000	2500	2500	1250	1250	0	0
	500	0.09	0.16	0.17	0.2	0.37	0.55	0.75	0.72	0.53	0.52
	250	0.15	0.21	0.52	0.64	1.07	1.18	1.07	0.67	10.47	8.4
	125	0.98	1.7	7.78	8.58	14	14.72	15.78	15.8	31.03	29.92
	62.5	8.46	9.51	26.93	25.25	31.17	32.41	33.17	29.2	44.1	48.79
	0	28.87	27.16	41.65	44	47.53	45.82	48.02	48.42	96.92	107.01
PEDS_0041_T1 Rep2
	ZIP	4.003
	BLISS	4.006
Drug1:	Doxorubicin
Drug2:	KPT-330
ConcUnit:	nM
		10000	10000	5000	5000	2500	2500	1250	1250	0	0
	500	0.21443	0.219502	0.460773	0.504615	0.680276	1.11515	1.13011	1.12063	2.30505	1.0631
	250	0.363364	0.881423	3.31227	3.13026	3.77683	4.11294	4.85472	5.30322	16.5769	18.9241
	125	5.55514	9.89722	20.6043	19.3458	22.7586	23.1729	25.2788	24.3137	34.0862	34.2672
	62.5	19.8131	27.0463	35.6223	33.5306	31.8966	36.3636	37.9182	38.2353	51.54	53.6638
	0	31.215	33.8078	40.5579	42.6036	42.931	45.6328	43.1227	43.5294	103.901	108.836
PEDS_0041_T1 Rep3
	ZIP	4.673
	BLISS	4.595
Drug1:	KPT300
Drug2:	DOX
ConcUnit:	nM
		10000	10000	5000	5000	2500	2500	1250	1250	0	0
	500	1.5047	1.47374	1.91595	2.59841	2.65287	2.68242	2.53126	2.97577	6.77613	6.67263
	250	2.78505	4.49322	8.44726	8.62837	10.1297	10.0513	13.2381	13.1558	34.8168	25.5289
	125	14.4559	15.4219	18.9303	26.4317	23.2609	24.4186	23.7196	25.5474	56.2827	50.2793
	62.5	23.956	23.2609	24.2616	31.7181	26.5217	29.3023	27.4272	31.3869	70.1571	59.2179
	0	30.989	28.4783	29.5359	35.022	28.913	27.2093	32.5243	29.927	101.047	96.0894
Aflac_2377T Rep1
	ZIP	7.352
	BLISS	7.371
Drug1:	Doxorubicin
Drug2:	KPT-330
ConcUnit:	nM
		10000	10000	5000	5000	2500	2500	1250	1250	0	0
	500	0.45	0.47	1.13	1.15	3.09	2.27	3.49	3.39	2.8	3.09
	250	1.66	1.83	3.04	2.93	3.13	3.2	3.45	2.54	22.12	20.56
	125	20.43	20.87	25.62	24.9	26.57	27.49	27.79	26.19	41.55	40.53
	62.5	37.5	38.74	42.5	41.17	43.64	38.95	43.02	38.13	56.2	53.55
	0	48.17	50.45	51.24	48.82	52.59	51.52	50.07	52.37	101.79	99.7
Aflac_2377T Rep2
	ZIP	4.77
	BLISS	4.726
Drug1:	Doxorubicin
Drug2:	KPT-330
ConcUnit:	nM
		10000	10000	5000	5000	2500	2500	1250	1250	0	0
	500	0.48	0.3	1.04	0.99	2.39	2.4	3.5	4.05	1.82	2.04
	250	0.85	0.67	1.66	1.25	2.19	1.86	2.21	2.75	15.7	16.04
	125	12.67	13.4	16.89	16.89	17.84	18.31	20.27	20.88	28.56	30.36
	62.5	25.35	25.05	31.46	27.38	29.41	31.29	30.76	31.58	40.67	42.73
	0	40	41.17	45.15	42.52	45.2	46.18	48.77	45.58	105.16	101.08
Aflac_2377T Rep3
	ZIP	9.433
	BLISS	7.065
Drug1:	Doxorubicin
Drug2:	KPT-330
ConcUnit:	nM
		10000	10000	5000	5000	2500	2500	1250	1250	0	0
	500	6.52997	5.07189	22.9392	22.7956	32.4976	33.3697	31.7351	35.5899	29.2136	34.232
	250	5.17991	4.10715	6.61034	5.63592	9.51505	9.26113	9.15712	10.1203	7.42175	8.16369
	125	2.75095	3.09558	11.277	12.4787	5.34494	5.80816	8.17465	6.48882	26.4202	22.7751
	62.5	28.707	22.9851	36.0154	36.5624	33.2558	35.9273	34.9708	36.1705	43.3294	43.464
	0	60.47	56.4885	57.8076	57.3913	55.5927	65.5715	66.6717	67.0322	83.2629	90.0067
Aflac_2377T Rep4
	ZIP	9.271
	BLISS	9.146
Drug1:	KPT300
Drug2:	DOX
ConcUnit:	nM
		10000	10000	5000	5000	2500	2500	1250	1250	0	0
	500	0.11328	0.106774	0.310607	0.479363	1.69949	1.52667	3.32958	3.54179	3.34517	2.85036
	250	0.15136	0.166413	0.506928	0.90008	1.86168	1.52515	2.71148	2.48685	22.7799	20.1195
	125	2.09792	2.47984	11.0964	11.7938	18.6526	17.49	18.9782	20.0389	31.0811	29.8805
	62.5	9.46272	11.7679	22.8963	24.502	29.4347	28.2197	30.038	29.9611	44.2085	42.8287
	0	20.2	22.8457	45.2055	45.2191	43.8597	44.5076	48.6692	48.6381	109.846	109.96
Aflac_2377T Rep5
	ZIP	4.678
	BLISS	4.068
Drug1:	KPT300
Drug2:	DOX
ConcUnit:	nM
		10000	10000	5000	5000	2500	2500	1250	1250	0	0
	500	0.565231	0.631225	2.65508	3.05789	6.37865	6.26015	8.12278	6.9757	1.9264	1.66877
	250	0.348923	0.377316	1.13467	1.04772	1.7951	1.74992	2.16278	1.75771	6.02313	4.87477
	125	1.14046	1.11683	2.92416	3.11895	4.16635	3.66124	3.76139	3.96952	19.8857	17.7885
	62.5	13.1731	15.0525	19.4645	21.9298	24.1455	23.0185	22.9348	25.8095	32.2286	30.6731
	0	36.1538	38.273	41.9156	42.7632	43.3297	41.911	41.8478	45.619	105.029	103.846
Aflac_2494T Rep1
	ZIP	3.212
	BLISS	2.8
Drug1:	Doxorubicin
Drug2:	KPT-330
ConcUnit:	nM
		10000	10000	5000	5000	2500	2500	1250	1250	0	0
	500	2.11531	1.3894	6.45877	6.49283	10.0557	10.0205	10.7649	10.5942	1.55801	1.55018
	250	0.734018	1.09689	57.6211	2.13688	2.5919	2.7406	2.28059	2.97786	12.1832	53.6521
	125	7.31349	7.72212	13.3395	15.13	15.9376	18.0653	18.0343	20.7329	41.8857	28.8032
	62.5	22.3409	28.5411	29.5043	28.8329	32.9818	63.6782	32.6885	30.3461	45.4229	44.1211
	0	30.2883	37.1335	37.6583	42.7525	44.0327	38.3047	38.4918	43.1054	97.0578	93.149
Aflac_2494T Rep2
	ZIP	10.736
	BLISS	10.757
Drug1:	Doxorubicin
Drug2:	KPT-330
ConcUnit:	nM
		10000	10000	5000	5000	2500	2500	1250	1250	0	0
	500	0.407583	0.346061	1.54574	1.46884	2.97612	3.48368	3.72977	3.05302	12.5889	16.4956
	250	3.12993	2.88384	11.8507	8.78994	23.8628	24.6472	23.5706	16.434	47.7948	48.7638
	125	15.4343	16.3725	42.6424	39.8893	52.6089	52.0552	49.5328	48.6869	57.4999	58.6227
	62.5	25.7238	26.8005	55.4851	53.8547	55.1775	56.008	58.0382	56.4694	61.7911	62.437
	0	33.291	35.1213	58.3766	53.4702	61.545	62.5755	64.9748	62.3755	103.241	108.255
Aflac_2365T Rep1
	ZIP	3.173
	BLISS	3.101
Drug1:	Doxorubicin
Drug2:	KPT-330
ConcUnit:	nM
		10000	10000	5000	5000	2500	2500	1250	1250	0	0
	500	0.632777	0.598932	0.992297	1.16253	1.81603	1.86497	2.5008	2.93619	1.56605	1.62573
	250	0.440993	0.416263	0.629606	0.613671	0.714599	0.898041	1.4584	0.990952	4.25405	2.85216
	125	1.05282	2.00411	3.71787	3.90197	3.89806	4.90788	5.4796	5.50905	16.5502	14.3397
	62.5	5.15973	6.85503	11.7461	14.2675	16.5219	17.2221	21.6288	20.63	35.3659	24.6696
	0	23.702	21.3552	32.7146	35.443	32.7004	38.7244	38.5	36.9048	91.7073	79.7357
Aflac_2365T Rep2
	ZIP	23.183
	BLISS	22.18
Drug1:	Doxorubicin
Drug2:	KPT-330
ConcUnit:	nM
		10000	10000	5000	5000	2500	2500	1250	1250	0	0
	500	1.73486	1.76863	24.8188	19.1501	25.9964	27.0845	37.1984	35.1827	44.59	39.709
	250	2.29995	2.18794	10.6145	9.93076	14.2795	15.4223	22.2183	19.7027	22.6318	19.2016
	125	2.32256	2.38146	16.5642	14.5073	9.89471	9.04774	9.22325	7.53877	47.664	41.4252
	62.5	34.4767	33.6953	48.4526	49.6016	48.0071	47.53	48.4832	47.8457	60.3086	56.2741
	0	70.1401	70.2559	72.8064	64.1895	74.6574	77.4639	80.3217	71.3688	91.0048	94.4161
Aflac_2365T Rep3
	ZIP	14.051
	BLISS	13.96
Drug1:	Doxorubicin
Drug2:	KPT-330
ConcUnit:	nM
		10000	10000	5000	5000	2500	2500	1250	1250	0	0
	500	0.538145	0.362969	1.79347	1.75595	3.81366	4.11897	3.87105	4.73939	3.29278	3.67323
	250	0.447118	0.777293	1.82915	1.5227	3.87342	3.62793	4.52384	6.1297	4.20324	5.11005
	125	0.85614	0.593188	1.00782	1.73873	2.7829	2.13655	2.64767	3.16929	20.6143	15.8955
	62.5	1.76441	1.31004	6.1874	4.97316	10.9056	11.0969	13.3432	17.699	49.8771	52.7363
	0	31.5789	27.7293	48.7356	40.7173	53.5627	48.9224	52.968	63.6364	101.966	101.741
Aflac_2365T Rep4
	ZIP	12.917
	BLISS	12.818
Drug1:	Doxorubicin
Drug2:	KPT-330
ConcUnit:	nM
		10000	10000	5000	5000	2500	2500	1250	1250	0	0
	500	1.10968	1.03677	2.64889	2.53545	4.98867	7.055	4.53283	5.64561	4.50857	4.41863
	250	0.477788	1.04774	1.84963	2.04911	2.00067	2.37357	3.30642	2.21193	11.0193	7.81297
	125	1.55134	2.21548	7.39704	6.11881	11.01	10.2164	14.1955	13.2786	35.0857	28.9644
	62.5	8.07521	11.0671	20.2096	20.8523	24.9993	28.2271	39.8642	32.0723	62.0536	52.0548
	0	29.802	35.3297	50	44.8222	56.6667	55.3571	53.7736	57.0175	88.8393	83.105
PEDS_0041_T2 Rep1
	ZIP	11.419
	BLISS	11.491
Drug1:	Doxorubicin
Drug2:	KPT-330
ConcUnit:	nM
		10000	10000	5000	5000	2500	2500	1250	1250	0	0
	500	0.37	0.38	0.79	0.57	1	0.85	2.11	1.37	1.54	1.12
	250	0.82	0.6	3.96	2.86	5.68	4.88	4.71	4.73	19.6	20.96
	125	12.36	7.82	35.22	30.22	38.89	29.19	31.52	32	49.6	50.13
	62.5	30.21	18.05	60.06	51.1	65.08	58.61	54.01	61.5	78.51	76.96
	0	54.55	35.88	68.24	60.44	71.96	60.29	65.89	62	98.14	100.51
PEDS_0041_T2 Rep2
	ZIP	15.538
	BLISS	15.516
Drug1:	Doxorubicin
Drug2:	KPT-330
ConcUnit:	nM
		10000	10000	5000	5000	2500	2500	1250	1250	0	0
	500	0.19	0.37	0.74	0.57	1.44	1.35	1.98	2.08	2.89	2.92
	250	0.82	1.24	7.88	7.48	9.77	9.54	9.46	10.92	35.28	38.3
	125	7.71	14.2	36.91	36.42	41.58	43.16	43.49	42.08	58.43	59.34
	62.5	30.87	40	60.94	57.76	63.46	65.89	61.13	61.39	73.93	78.72
	0	47.87	45.93	66.09	68.32	74.4	77.03	73.11	73.54	104.72	113.48
PEDS_0041_T2 Rep3
	ZIP	14.455
	BLISS	14.224
Drug1:	Doxorubicin
Drug2:	KPT-330
ConcUnit:	nM
		10000	10000	5000	5000	2500	2500	1250	1250	0	0
	500	1.82934	1.52977	5.24324	4.25027	7.92012	7.20593	9.42727	11.0864	5.95834	6.22034
	250	0.920688	1.14162	2.25946	1.96699	3.33506	3.17986	4.01757	5.74912	6.84879	8.69112
	125	4.51318	3.63034	8.99459	28.0913	11.8932	9.9075	10.6818	5.3644	41.5544	44.15
	62.5	31.4599	33.1925	40.1622	43.2737	53.8071	52.4125	54.0917	30.4741	65.1734	67.4401
	0	55.121	54.0499	62.9676	60.7888	65.9855	71.7597	68.8122	56.0011	100.121	104.467
PEDS_0041_T2 Rep4
	ZIP	8.546
	BLISS	8.458
Drug1:	Doxorubicin
Drug2:	KPT-330
ConcUnit:	nM
		10000	10000	5000	5000	2500	2500	1250	1250	0	0
	500	0.155623	0.176	0.432126	0.426824	0.802302	0.728889	1.32	1.31066	3.65362	3.71211
	250	0.148815	0.191484	1.66719	1.24188	5.92691	6.74667	11.4514	10.9229	36.5591	31.6389
	125	0.195015	0.188903	8.37375	11.128	29.1373	26.6817	34.4156	41.115	62.724	55.9859
	62.5	0.225653	0.499097	20.8164	23.6019	54.3165	49.6528	51.6234	53.6585	84.9462	75.3521
	0	2.11064	2.40206	31.4961	35.8824	54.6763	46.875	57.1429	46.3415	58.0645	84.8592
PEDS_0041_T2 Rep5
	ZIP	16.135
	BLISS	16.11
Drug1:	Doxorubicin
Drug2:	KPT-330
ConcUnit:	nM
		10000	10000	5000	5000	2500	2500	1250	1250	0	0
	500	0.646557	0.544629	1.21687	1.14929	2.31426	2.91574	2.89303	3.57475	2.72367	2.46598
	250	0.778689	0.492227	1.05872	1.10613	1.65068	2.12656	1.73395	2.81369	7.5	6.23282
	125	1.44918	2.30009	8.80217	9.18936	14.1026	15.299	14.0501	14.981	44.0367	35.6838
	62.5	16.3252	18.2903	40.4255	36.6089	51.7928	52.8689	52.1921	50.1901	68.3486	71.7949
	0	47.7459	54.5852	68.8588	66.474	64.741	68.0328	71.8163	69.5817	113.303	115.385
Aflac_2597T Rep1
	ZIP	17.301
	BLISS	17.298
Drug1:	Doxorubicin
Drug2:	KPT-330
ConcUnit:	nM
		10000	10000	5000	5000	2500	2500	1250	1250	0	0
	500	0.958658	0.940786	1.70799	2.18113	2.52918	2.89193	3.88711	3.487	3.94089	3.45893
	250	1.13841	1.32817	1.43251	1.37506	1.70233	2.23237	3.51438	2.77778	15.5524	8.15318
	125	2.45656	1.71555	3.47107	1.56472	6.1284	5.73313	8.46645	8.92435	66.221	33.6628
	62.5	2.87597	3.32042	18.5675	21.8113	29.2315	27.9554	41.0543	37.4704	116.678	78.8758
	0	33.7328	26.508	53.8843	43.67	49.9514	49.4165	60.1171	64.3026	108.586	88.3879
Aflac_2597T Rep2
	ZIP	22.167
	BLISS	22.139
Drug1:	Doxorubicin
Drug2:	KPT-330
ConcUnit:	nM
		10000	10000	5000	5000	2500	2500	1250	1250	0	0
	500	1.00836	0.917431	2.17336	1.94417	2.20588	4.30716	4.39746	4.94365	3.39901	4.58128
	250	1.00836	1.77926	3.28532	2.31805	5.16869	4.87325	5.56025	5.84016	12.2167	12.6847
	125	1.94294	2.41868	5.63558	5.80758	7.54758	8.66355	10.1691	10.3996	53.2266	60.8867
	62.5	9.83768	9.92494	22.9719	28.2154	35.0562	36.7216	32.7273	44.3904	78.1034	88.7192
	0	41.4904	43.5919	55.2439	56.4307	60.532	55.427	58.5835	64.3699	82.0936	95.468

## Sheet: FigS2B
Cell Line	shControl		shXPO1
	Replicate 1	Replicate 2	Replicate 1	Replicate 2
PEDS1012T	100	100	54.0979	55.5654
PEDS_0002_T	100	100	34.9168	35.5362
PEDS_0022_T	100	100	27.997	22.2498
PEDS_0041_T1	100	100	43.593	48.639
AFLAC_2377	100	100	42.9316	42.1721
AFLAC_2365	100	100	32.8572	37.3968

## Sheet: FigS3
KPT330 (uM)	PEDS_0041_T1		PEDS_0023_T1		PEDS_0023N		PEDS_1012T		PEDS_0002T		PEDS_0022T		PEDS_0041_T2		Aflac_2365T		Aflac_2377T		PEDS_060N		PEDS_040N		Aflac_2494N		Aflac_2494T		Aflac_2597N		Aflac_2597T		PEDS_0023_T2		Aflac_2315T
100			0	0	0	0	0	0	0	0	0	0			-0.0110397	0.0110397									0	0			0	0	3.70074e-17	-3.70074e-17	0	0
25			10.2821	7.71513	33.3708	14.3164	34.6473	9.40997	3.70164	4.67	29.8337	33.2097			0.695499	0.816935									0.544566	12.2779			3.04289	4.91459	2.08071	3.59356	0.126076	0.199641
6.25			38.0899	38.6944	59.8495	61.8886	41.8273	24.6259	43.7494	22.588	34.6975	41.991			29.9175	29.3434									22.4901	42.7002			31.8772	48.7146	30.5501	38.166	0.849641	0.962268
1.5625			58.7944	56.0831	71.784	75.9539	47.934	31.4716	52.9446	35.7546	36.8496	49.0934			38.5726	45.6324									37.1608	47.9027			60.9895	71.2672	45.4476	61.834	72.8097	78.7223
0.390625			93.3198	80.1187	76.0389	83.6745	48.8021	38.8813	53.4973	46.3349	39.8298	55.3768			54.0447	48.2985									40.5725	54.3904			76.1162	83.741	70.542	68.7732	85.8284	87.8419
0.097656			91.8009	94.8338	96.9056	103.094	54.702	46.7626	55.7241	61.6954	60.2088	77.8625			63.4891	60.2655									45.5294	64.4468			95.2221	98.3372	75.5752	70.57	86.0019	91.084
0.024414			89.7718	102.596	92.0422	97.7188	59.8936	70.9082	63.2615	74.1105	86.5437	86.5437			67.513	67.8884									47.3167	73.3661			103.195	96.8049	65.0369	100	90.9207	93.9389
0.006104			94.2957	102.857	94.1755	105.383	79.2551	92.8669	74.7915	83.6346	95.9665	95.9665			76.273	82.2675									47.098	80.6182			86.3128	99.2566	73.5709	94.052	91.8654	93.7712
0.001526			94.9088	97.2246	89.4527	80.2614	91.0915	99.3204	74.7294	100.875	93.2002	93.2002			97.7893	98.2107									47.8613	82.6056			96.5826	103.195	84.2441	98.3271	100	100
0			100	100	89.682	89.682	100	100	100	100	100	100			100	100									100	100			61.0481	95.3862	100		100	100
50	0	0											0.0245934	-0.0245934
12.5	26.2838	20.4887											20.045	16.2714
3.125	80.97	80.9744											68.2195	63.7189
0.78125	88.3958	86.0644											77.9879	82.7364
0.195313	96.2004	88.4188											78.7765	81.043
0.048828	97.6106	92.62											91.7052	98.2626
0.012207	99.5059	98.2126											96.9261	74.8413
0.003052	100	100											93.3572	97.9218
0													100	100
50																	-0.209263	0.209263	-0.0457468	0.0457468	0.0340576	-0.0340576
16.6667																	26.6672	27.7411	69.8264	62.3239	75.315	70.5061
5.55556																	39.3852	41.7795	79.621	83.3482	101.24	69.7841
1.85185																	44.2323	44.4302	92.3771	88.9245	123.541	76.4594
0.617284																	45.4976	47.7233	88.727	91.7367	101.757	79.8106
0.205761																	50.0787	46.7207	89.0208	97.3226	104.441	74.0072
0.068587																	54.53	59.8118	87.085	90.215	100.136	80.519
0.022862																	78.0615	76.3776	92.1267	107.873	93.5835	97.8612
0.007																	97.6543	99.3457	89.8105	73.4669	93.5291	79.8924
0																	100	100	93.4895	99.7737	95.3545	96.8531
200																							0	0			0	0
50																							1.55513	0.205573			24.3886	0.326672
12.5																							50.9775	46.6279			49.5565	62.352
3.125																							60.2173	62.9077			57.6195	78.751
0.78125																							63.4047	73.7313			58.3753	84.9039
0.195313																							72.3716	77.0204			70.642	85.2306
0.048828																							76.1326	79.7647			82.2646	98.1399
0.012207																							91.5047	83.6235			96.3072	89.7156
0.003052																							86.2078	86.5709			100	100
0																							100	100			81.9748	99.7079

## Sheet: FigS4B
Cell Line	Tumor		Normal
	Replicate 1	Replicate 2	Replicate 1	Replicate 2
PEDS_023N			1.676	1.1968
PEDS_066N			2.1033	1.4524
Aflac_2494N			1.7231	2.1664
Aflac_2597N			2.1735	2.0297
PEDS_040N			2.1284	1.9521
PEDS_023_T1	1.8468	1.5322
PEDS_0002T	1.9613	1.76561
Aflac_2365T	2.77984	1.9
PEDS_1012T	2.2779	2.8274
PEDS_0022T	2.4345	2.6855
Aflac_2377T	2.7646	2.5571
PEDS_0041_T1	2.5643	2.7897

## Sheet: FigS4A
Cell Line	KPT-330 IC50 (µM)	log2(TRIP13)	log2(XPO1)
PEDS_0041_T1	6.05	3.32178	3.82545
PEDS_023_T1	2.705	3.45833	3.87755
PEDS_1012T	0.1951	3.26294	3.81779
PEDS_0002T	0.4138	3.34278	3.7911
PEDS_0022T	0.6615	3.37655	3.80719
PEDS_0041_T2	3.861	3.29597	3.85573
Aflac_2365T	0.4259	3.39787	3.83311
Aflac_2377T	0.3957	3.3856	3.82615
Aflac_2494T	0.226	3.33152	3.83172
Aflac_2597T	3.053	3.38721	3.87114
204T_PDX PEDS_0023_T2	1.541	3.41937	3.86882
Aflac_2315T	2.006	3.06632	3.74994

[truncated: 5 more sheets: FigS4E, FigS5C, FigS5D, FigS5H, FigS6]
